# Supplementary material for: Functionally integrating nanoparticles alleviate deep vein thrombosis in pregnancy and rescue intrauterine growth restriction
Source: Nat Commun. 2022 Nov 22;13:7166. doi: 10.1038/s41467-022-34878-2 (PMC9684510; doi:10.1038/s41467-022-34878-2)
Supplement: Supplementary file 7 — Source Data [file 41467_2022_34878_MOESM7_ESM.xlsx]

## Sheet: Fig.2
Fig. 2g	Diameter (nm)	LH NP	Fig. 2h	Diameter (nm)	TLH NP		Fig. 2i	LH NP in PBS (nm)									Fig. 2j	Wavelength (nm)	0.001	0.01	0.1	0.25	0.5	1	2.5	Fig. 2k	Log C(g/L)	I338/I333		Fig. 2l	Wavelength (nm)	0.001	0.01	0.1	0.25	0.5	1	2.5	Fig. 2m	Log C (g/L)	I338/I333		Fig. 2n	Scavenged superoxide anion (U)
	0.4	0		0.4	0		Time (h)	Replicate	Replicate	Replicate	Replicate	Replicate	Replicate	mean	s.d.			300	0.08691	0.1337	0.15023	0.17283	0.23045	0.2321	0.23582		-7	0.54194			300	0.07092	0.08953	0.15034	0.19523	0.20034	0.33034	0.33421		-7	0.51972		TLH NP (mg)	Replicate	Replicate	Replicate	Replicate	Replicate	Replicate
	0.4632	0		0.4632	0		0	160.754	163.674	161.472	161.567	162.57	163.45	162.248	1.17316			300.2	0.08775	0.13491	0.14812	0.17465	0.23137	0.23198	0.23964		-6	0.54826			300.2	0.0717	0.09117	0.15089	0.19578	0.20242	0.33276	0.33648		-6	0.52097		0.05	0.166	0.232	0.124	0.198	0.178	0.1485
	0.5365	0		0.5365	0		1	165.779	163.458	164.763	160.66	166.24	165.35	164.375	2.0587			300.4	0.08845	0.13584	0.15088	0.17646	0.23198	0.23839	0.24367		-5	0.55372			300.4	0.07187	0.09247	0.15269	0.19818	0.20507	0.33402	0.34376		-5	0.53246		0.1	0.235	0.189	0.2002	0.2203	0.219	0.2234
	0.6213	0		0.6213	0		6	165.574	167.455	166.67	164.68	167.35	168.46	166.698	1.37399			300.6	0.08987	0.13692	0.15343	0.17936	0.23664	0.24301	0.25703		-4	0.56715			300.6	0.07395	0.09324	0.15482	0.19679	0.20843	0.339	0.35271		-4	0.53891		0.15	0.214	0.267	0.212	0.236	0.2284	0.2456
	0.7195	0		0.7195	0		12	169.567	168.343	168.089	164.37	170.24	169.35	168.327	2.09569			300.8	0.09201	0.13904	0.15602	0.18197	0.24206	0.2493	0.2653		-3	0.56898			300.8	0.07478	0.09439	0.1562	0.20087	0.21088	0.34666	0.36107		-3	0.54521		0.25	0.24356	0.25432	0.25806	0.249	0.2412	0.2574
	0.8332	0		0.8332	0		24	172.584	170.567	170.548	171.233	172.45	172.688	171.679	1.0144			301	0.09485	0.14203	0.15787	0.18583	0.24794	0.25674	0.28141		-2	0.5967			301	0.07641	0.09566	0.15888	0.20247	0.21462	0.35441	0.37205		-2	0.63786		0.5	0.27345	0.29654	0.27946	0.287	0.2683	0.2793
	0.9649	0		0.9649	0		48	172.56	173.466	173.574	172.2	173.68	173.36	173.14	0.60904			301.2	0.09759	0.14474	0.16182	0.19157	0.25389	0.26546	0.29117		-1	0.63881			301.2	0.07911	0.09673	0.16289	0.20907	0.21844	0.36338	0.38446		-1	0.79591		1	0.26879	0.30654	0.30145	0.299	0.3194	0.29845
	1.117	0		1.117	0		72	173.677	175.766	174.457	173.667	174.79	175.78	174.69	0.94688			301.4	0.09969	0.14797	0.16469	0.19679	0.26336	0.27906	0.30707		-0.60206	0.84732			301.4	0.0804	0.09915	0.16504	0.21572	0.22588	0.37451	0.3964		-0.60206	1.00883
	1.294	0		1.294	0			LH NP in serum (nm)										301.6	0.10159	0.15149	0.16826	0.20269	0.27275	0.29279	0.32722		-0.30103	0.86376			301.6	0.08203	0.1014	0.16836	0.2209	0.23073	0.38398	0.41585		-0.30103	1.253		Fig. 2o	Scavenging of DPPH• (μg)
	1.499	0		1.499	0		Time (h)	Replicate	Replicate	Replicate	Replicate	Replicate	Replicate	mean	s.d.			301.8	0.10375	0.15434	0.17276	0.21047	0.28276	0.30395	0.3427		0	1.06214			301.8	0.08428	0.10336	0.17156	0.22843	0.23679	0.39415	0.43125		0	1.26609		TLH NP (mg)	Replicate	Replicate	Replicate	Replicate	Replicate	Replicate
	1.736	0		1.736	0		0	173.565	175.784	174.861	171.333	172.89	171.92	173.392	1.70683			302	0.10667	0.15754	0.1772	0.2145	0.28818	0.31371	0.35627		0.39794	1.24223			302	0.08698	0.10442	0.17586	0.23264	0.24522	0.40498	0.45023		0.39794	1.39058		0.05	15.7	14.5	15.5	16.3	14.12	15.14
	2.01	0		2.01	0		1	173.8	175.443	175.157	174.9	175.98	173.96	174.873	0.85051			302.2	0.10924	0.15977	0.18186	0.22047	0.29436	0.3327	0.37536		0.69897	1.39156			302.2	0.08926	0.10672	0.17854	0.23983	0.25412	0.41903	0.46479		0.69897	1.67024		0.1	20.15	23.98	20.88	22.67	21.45	20.14
	2.328	0		2.328	0		6	178.543	176.432	178.524	174.333	177.44	176.243	176.919	1.60418			302.4	0.11164	0.16376	0.18516	0.22819	0.30841	0.34681	0.39402		1	1.47701			302.4	0.09159	0.10915	0.18172	0.24833	0.26264	0.4284	0.48592		1	1.68461		0.15	28.33	32.34	26.66	29.32	28.45	29.91
	2.696	0		2.696	0		12	179.004	180.432	177.964	179.146	178.24	179.22	179.001	0.8685			302.6	0.11486	0.16721	0.19036	0.23546	0.32086	0.36015	0.41629						302.6	0.0939	0.11262	0.18769	0.25531	0.26964	0.44809	0.51027					0.25	41.72	42.88	35.55	37.14	36.134	36.34
	3.122	0		3.122	0		24	182.564	180.654	181.182	181.67	180.34	180.78	181.198	0.81178			302.8	0.11722	0.17082	0.19361	0.24664	0.33079	0.37722	0.44534						302.8	0.0967	0.11511	0.19166	0.25961	0.27651	0.46214	0.53414					0.5	38.16	40.67	45.22	42.46	40.24	39.15
	3.615	0		3.615	0		48	181.878	183.564	181.658	182.37	182.67	183.86	182.667	0.88968			303	0.1216	0.17441	0.19951	0.25572	0.344	0.39582	0.47355						303	0.09922	0.11846	0.19684	0.26377	0.28616	0.48002	0.56291					1	39.45	42.56	42.31	42.14	43.14	41.52
	4.187	0		4.187	0		72	182.786	184.768	181.645	183.668	183.25	182.67	183.131	1.051			303.2	0.12516	0.17799	0.20336	0.26663	0.36056	0.41545	0.5043						303.2	0.10237	0.12051	0.2014	0.27008	0.29608	0.49659	0.59525					2	43.39	38.22	45.32	45.85	42.034	41.29
	4.849	0		4.849	0			TLH NP in PBS (nm)										303.4	0.12864	0.18184	0.21067	0.27565	0.37461	0.43714	0.53335						303.4	0.1048	0.12259	0.20707	0.27841	0.30544	0.5112	0.63118
	5.615	0		5.615	0		Time (h)	Replicate	Replicate	Replicate	Replicate	Replicate	Replicate	mean	s.d.			303.6	0.1319	0.18499	0.21636	0.28582	0.38889	0.45728	0.56919						303.6	0.10766	0.12523	0.21192	0.28742	0.31788	0.52883	0.66102					Fig. 2p	Scavenged H2O2 (mmol)
	6.503	0		6.503	0		0	169	168.454	166.546	167.45	168.35	167.23	167.838	0.91447			303.8	0.13498	0.18778	0.22134	0.29763	0.40249	0.47653	0.60991						303.8	0.10947	0.12783	0.2147	0.29524	0.32877	0.54796	0.69551					TLH NP (mg)	Replicate	Replicate	Replicate	Replicate	Replicate	Replicate
	7.531	0		7.531	0		1	169.91	168.87	170.32	169.9	170.87	171.923	170.299	1.03116			304	0.13786	0.19163	0.22594	0.30671	0.41371	0.49795	0.63684						304	0.11169	0.1296	0.21966	0.30559	0.3409	0.56559	0.73216					0	0	0	0	0	0	0
	8.721	0		8.721	0		6	173.674	171.664	171.662	172.467	172.11	172.34	172.32	0.74335			304.2	0.1401	0.19495	0.23163	0.31818	0.42677	0.52079	0.67056						304.2	0.11415	0.13212	0.22537	0.31178	0.35241	0.58473	0.77644					1	1.097	1.256	1.034	1.29	1.076	1.345
	10.1	0		10.1	0		12	174.577	173.988	173.636	174.067	175.24	176.23	174.623	0.9647			304.4	0.14278	0.19775	0.23693	0.32931	0.44066	0.54414	0.71318						304.4	0.11636	0.13427	0.22932	0.31914	0.36578	0.60387	0.82072					2	2.476	2.677	2.356	2.682	3.023	2.983
	11.7	0		11.7	0		24	174.82	175.783	174.897	175.873	173.57	175.34	175.047	0.84443			304.6	0.14504	0.19985	0.24208	0.33879	0.4596	0.57519	0.75369						304.6	0.11853	0.13629	0.23305	0.32583	0.37698	0.62653	0.85916					4	5.0818	5.2387	4.6735	4.998	5.023	5.287
	13.54	0		13.54	0		48	176.513	176.083	175.004	175.878	175.74	176.92	176.023	0.66149			304.8	0.148	0.20212	0.24533	0.35083	0.47587	0.60162	0.80098						304.8	0.12037	0.13793	0.2381	0.33353	0.39098	0.64769	0.90905					6	6.8619	6.7845	7.1256	7.0123	7.882	6.9823
	15.69	0		15.69	0		72	177.093	176.345	177.162	176.244	177.24	177.82	176.984	0.59391			305	0.14976	0.20579	0.2508	0.3598	0.48885	0.62664	0.85167						305	0.12187	0.13995	0.24139	0.34186	0.40373	0.66884	0.95274
	18.17	0		18.17	0			TLH NP in serum (nm)										305.2	0.15208	0.20877	0.25405	0.37076	0.50152	0.65397	0.90362						305.2	0.12345	0.14147	0.24512	0.34948	0.4171	0.68496	0.99225					Fig. 2q	Scavenged ClO- (mmol)
	21.04	0		21.04	0		Time (h)	Replicate	Replicate	Replicate	Replicate	Replicate	Replicate	mean	s.d.			305.4	0.15392	0.21086	0.25892	0.37944	0.51657	0.68027	0.95727						305.4	0.12421	0.14324	0.24797	0.35608	0.4311	0.70611	1.04142					TLH NP (mg)	Replicate	Replicate	Replicate	Replicate	Replicate	Replicate
	24.36	0		24.36	0		0	183.45	180.453	178.543	180.704	180.734	181.34	180.871	1.58191			305.6	0.1546	0.21244	0.26472	0.38841	0.5268	0.71171	1.00266						305.6	0.12539	0.14362	0.25016	0.36509	0.44105	0.72877	1.08057					1	2.8	3.07	2.56	2.89	3.18	2.933
	28.21	0		28.21	0		1	184.76	178.322	180.322	178.455	179.34	181.82	180.503	2.45725			305.8	0.15534	0.21366	0.26656	0.39846	0.53627	0.74109	1.0508						305.8	0.12618	0.14437	0.25455	0.36963	0.45287	0.74841	1.12748					2	6.2895	6.5678	8.1976	7.183	8.362	7.134
	32.67	0		32.67	0		6	181.16	181.182	179.543	180.874	182.45	182.84	181.342	1.18192			306	0.156	0.21524	0.27008	0.40425	0.5497	0.76726	1.11378						306	0.12732	0.14526	0.25697	0.37881	0.46531	0.76957	1.17415					3	11.614	14.876	12.564	12.18	13.643	14.133
	37.84	0		37.84	0		12	185.63	184.675	182.765	183.759	180.28	182.45	183.26	1.87885			306.2	0.15672	0.21576	0.27067	0.41311	0.56116	0.79485	1.17804						306.2	0.12845	0.14463	0.25872	0.38293	0.47651	0.79223	1.21867					4	27.5561	28.2987	25.4563	28.137	29.344	37.772
	43.82	0		43.82	0		24	185.35	183.98	185.435	183.984	186.23	184.24	184.87	0.93508			306.4	0.1576	0.21663	0.27322	0.41896	0.57162	0.81692	1.23084						306.4	0.12864	0.14539	0.26223	0.38676	0.48957	0.81439	1.26522					5	51.6271	52.4456	48.4356	52.98	50.133	49.234
	50.75	0		50.75	0		48	181.17	186.27	186.843	185.987	188.24	185.32	185.638	2.40032			306.6	0.1586	0.21611	0.27474	0.4264	0.57987	0.85079	1.29298						306.6	0.12797	0.14589	0.26443	0.39042	0.50139	0.82849	1.30581
	58.77	0		58.77	0		72	182.87	186.874	188.654	183.872	183.87	184.27	185.068	2.21162			306.8	0.15882	0.21506	0.27544	0.43656	0.58567	0.87222	1.34875						306.8	0.1279	0.14652	0.26684	0.3942	0.50917	0.84814	1.34281					Fig. 2r	Anti-FXa activity (IU/mg)
	68.06	0		68.06	0													307	0.15782	0.21524	0.27663	0.44377	0.59491	0.89608	1.41789						307	0.12818	0.14652	0.26838	0.39938	0.5185	0.86576	1.37862						Replicate	Replicate	Replicate	Replicate	Replicate	Replicate
	78.82	1.1		78.82	0													307.2	0.1577	0.21506	0.27734	0.44934	0.60056	0.91571	1.46475						307.2	0.1267	0.14703	0.26969	0.40136	0.53032	0.88087	1.41801					LMWH	125.34	110.23	109.34	116.74	120.32	99.03
	91.28	4.1		91.28	1.3													307.4	0.15674	0.21331	0.27928	0.45217	0.60705	0.93637	1.52434						307.4	0.12606	0.14652	0.27079	0.40346	0.53903	0.89951	1.45859					LH NP	71.45	62.87	49.32	58.34	63.12	59.7
	105.7	8.1		105.7	5.1													307.6	0.1561	0.21331	0.28064	0.45694	0.61682	0.95985	1.58266						307.6	0.1259	0.1464	0.27123	0.40729	0.54743	0.9116	1.4932					TLH NP	44.2	57.89	55.12	53.23	69.12	58.84
	122.4	11.9		122.4	10.2													307.8	0.15496	0.21191	0.27939	0.46285	0.62431	0.97615	1.63929						307.8	0.12565	0.14551	0.27101	0.40906	0.55614	0.91965	1.53379
	141.8	14.5		141.8	14.6													308	0.15336	0.21016	0.27463	0.46796	0.62767	0.9977	1.69845						308	0.12457	0.14488	0.27233	0.4091	0.56205	0.93325	1.57079
	164.2	15.4		164.2	17													308.2	0.15236	0.20877	0.27522	0.47057	0.62965	1.01707	1.73875						308.2	0.12387	0.144	0.27145	0.41074	0.56827	0.94534	1.6066
	190.1	14.5		190.1	16.8													308.4	0.151	0.20842	0.27674	0.47392	0.63362	1.02683	1.78222						308.4	0.1228	0.14336	0.27145	0.41268	0.57169	0.95189	1.6424
	220.2	12.1		220.2	14.4													308.6	0.14942	0.20684	0.27463	0.47511	0.63828	1.04132	1.83672						308.6	0.12149	0.14273	0.27167	0.41234	0.57356	0.96196	1.67344
	255	8.9		255	10.6													308.8	0.14816	0.20544	0.2704	0.4763	0.64225	1.04902	1.87192						308.8	0.11959	0.14185	0.27145	0.4139	0.5776	0.97103	1.69612
	295.3	5.6		295.3	6.4													309	0.14708	0.20405	0.26975	0.4775	0.64324	1.06083	1.9154						309	0.1182	0.14134	0.27101	0.41221	0.58133	0.97304	1.71641
	342	2.8		342	2.9													309.2	0.1465	0.20352	0.26585	0.47767	0.64691	1.07379	1.9489						309.2	0.11753	0.1416	0.27079	0.41049	0.58195	0.97606	1.7355
	396.1	0.9		396.1	0.8													309.4	0.1464	0.20282	0.26499	0.47727	0.64752	1.08277	1.98559						309.4	0.11722	0.14197	0.26991	0.4099	0.58444	0.97757	1.74386
	458.7	0.1		458.7	0													309.6	0.14554	0.20247	0.26363	0.47829	0.64798	1.08456	2.01168						309.6	0.11604	0.14084	0.26904	0.41011	0.58475	0.97808	1.74863
	531.2	0		531.2	0													309.8	0.14628	0.2023	0.26315	0.47818	0.64851	1.08623	2.0473						309.8	0.11594	0.14122	0.26772	0.40872	0.58475	0.97808	1.76773
	615.1	0		615.1	0													310	0.14578	0.20177	0.26325	0.4788	0.65134	1.10137	2.07063						310	0.11582	0.14147	0.26772	0.40641	0.58724	0.97556	1.77489
	712.4	0		712.4	0													310.2	0.14546	0.20072	0.26466	0.47982	0.6492	1.11112	2.09862						310.2	0.11558	0.14185	0.26662	0.40674	0.5888	0.97455	1.7737
	825	0		825	0													310.4	0.1452	0.2016	0.26358	0.48113	0.65348	1.11382	2.12492						310.4	0.11589	0.14223	0.26684	0.40557	0.58631	0.97254	1.77609
	955.4	0		955.4	0													310.6	0.14492	0.20212	0.26228	0.48221	0.65363	1.1201	2.15673						310.6	0.11652	0.14172	0.26596	0.4027	0.58289	0.97002	1.78444
	1106	0		1106	0													310.8	0.14592	0.20212	0.2632	0.47994	0.656	1.11741	2.17158						310.8	0.1174	0.14286	0.26596	0.40178	0.58195	0.9675	1.78206
	1281	0		1281	0													311	0.14606	0.20352	0.26488	0.48124	0.6576	1.12241	2.19702						311	0.11761	0.14412	0.26618	0.3985	0.5804	0.96549	1.78444
	1484	0		1484	0													311.2	0.14754	0.20562	0.26764	0.4842	0.65768	1.12832	2.21187						311.2	0.11756	0.14576	0.26596	0.3977	0.57853	0.96146	1.78086
	1718	0		1718	0													311.4	0.14892	0.20719	0.27035	0.48562	0.65989	1.13768	2.23308						311.4	0.11844	0.1469	0.26684	0.39736	0.57698	0.95642	1.79041
	1990	0		1990	0													311.6	0.1506	0.20772	0.27273	0.4876	0.66325	1.14397	2.24368						311.6	0.11932	0.1488	0.26794	0.39643	0.57604	0.95138	1.79877
	2305	0		2305	0													311.8	0.15264	0.21086	0.27598	0.49226	0.66867	1.14666	2.27337						311.8	0.12056	0.15019	0.26948	0.39732	0.57356	0.95088	1.79877
	2669	0		2669	0													312	0.1544	0.21401	0.27896	0.49351	0.67035	1.15718	2.27973						312	0.12316	0.15258	0.27057	0.39854	0.56827	0.94332	1.79757
	3091	0		3091	0													312.2	0.15608	0.21628	0.284	0.49731	0.67455	1.16373	2.29458						312.2	0.12493	0.15435	0.27167	0.40081	0.56578	0.94383	1.79996
	3580	0		3580	0													312.4	0.15762	0.21873	0.28957	0.50293	0.68326	1.1722	2.3073						312.4	0.12779	0.15701	0.27299	0.40233	0.56671	0.94534	1.79519
	4145	0		4145	0													312.6	0.16126	0.2231	0.29407	0.50702	0.68921	1.17835	2.32851						312.6	0.13036	0.16016	0.27452	0.40502	0.56485	0.94584	1.78922
	4801	0		4801	0													312.8	0.16452	0.22835	0.29965	0.51508	0.69692	1.19478	2.35608						312.8	0.13409	0.16357	0.27738	0.40569	0.56733	0.94332	1.79519
	5560	0		5560	0													313	0.16892	0.23307	0.30523	0.52093	0.70517	1.20568	2.37728						313	0.13777	0.16698	0.28045	0.40843	0.5692	0.94584	1.80712
	6439	0		6439	0													313.2	0.17276	0.23779	0.31227	0.5274	0.71136	1.21633	2.40909						313.2	0.14047	0.17065	0.28549	0.41305	0.57231	0.94887	1.81906
	7456	0		7456	0													313.4	0.1762	0.24304	0.31784	0.53796	0.72441	1.23378	2.4409						313.4	0.14345	0.17456	0.28857	0.41823	0.57418	0.95441	1.83935
	8635	0		8635	0													313.6	0.18076	0.24898	0.32738	0.54489	0.73709	1.24738	2.46635						313.6	0.1474	0.17886	0.29318	0.42412	0.57698	0.96549	1.85845
	10000	0		10000	0													313.8	0.18661	0.25528	0.33658	0.55551	0.75083	1.26342	2.51301						313.8	0.1515	0.18303	0.29756	0.42917	0.58475	0.97103	1.88351
																		314	0.19153	0.26122	0.34416	0.56834	0.76053	1.28947	2.55118						314	0.15538	0.18783	0.30305	0.43506	0.59408	0.97959	1.9038
																		314.2	0.19715	0.26944	0.35278	0.5831	0.7758	1.31128	2.58511						314.2	0.16075	0.19237	0.30832	0.4439	0.60248	0.99218	1.92768
																		314.4	0.20197	0.27696	0.36187	0.59446	0.79566	1.34207	2.6254						314.4	0.16582	0.19793	0.3138	0.45147	0.61119	1.00829	1.95513
																		314.6	0.20837	0.28395	0.3727	0.60808	0.81093	1.36645	2.67206						314.6	0.17134	0.20374	0.32017	0.46115	0.62114	1.02089	1.98736
																		314.8	0.21357	0.29304	0.38197	0.62114	0.83383	1.39724	2.7378						314.8	0.17626	0.20955	0.32851	0.46998	0.63048	1.03902	2.02078
																		315	0.21977	0.30196	0.39469	0.63534	0.85903	1.42932	2.78233						315	0.18162	0.21574	0.33641	0.48092	0.63981	1.05614	2.06613
																		315.2	0.22697	0.31035	0.40736	0.65294	0.87889	1.4537	2.83323						315.2	0.18699	0.22092	0.34233	0.48976	0.64852	1.07578	2.10791
																		315.4	0.23517	0.32032	0.41825	0.6677	0.90027	1.48834	2.90321						315.4	0.19326	0.22698	0.34957	0.5007	0.65816	1.10046	2.16282
																		315.6	0.24097	0.33046	0.43174	0.68417	0.92623	1.52427	2.96895						315.6	0.19997	0.23204	0.35835	0.51458	0.67122	1.12111	2.21414
																		315.8	0.24897	0.33938	0.4436	0.70347	0.94685	1.56019	3.05802						315.8	0.20653	0.23898	0.36581	0.52973	0.68646	1.14327	2.26427
																		316	0.25916	0.34917	0.4599	0.72448	0.97433	1.5974	3.14285						316	0.21249	0.24555	0.37547	0.54572	0.70201	1.17148	2.31321
																		316.2	0.26676	0.35878	0.47187	0.74378	0.99801	1.63461	3.2298						316.2	0.21965	0.25161	0.38446	0.56002	0.71694	1.19515	2.36573
																		316.4	0.27556	0.3677	0.48681	0.76422	1.02244	1.67567	3.31674						316.4	0.22666	0.2578	0.39368	0.57433	0.73343	1.21781	2.42302
																		316.6	0.28376	0.37907	0.50127	0.78353	1.04688	1.71416	3.39733						316.6	0.23337	0.26488	0.40224	0.58864	0.74649	1.24047	2.4827
																		316.8	0.29256	0.38781	0.51508	0.80226	1.07436	1.75521	3.46943						316.8	0.24023	0.27182	0.41189	0.60252	0.76453	1.26616	2.55074
																		317	0.30116	0.3969	0.53068	0.82441	1.09956	1.79499	3.55638						317	0.24798	0.27839	0.4233	0.61767	0.7804	1.29537	2.62952
																		317.2	0.30976	0.40634	0.54427	0.84428	1.13087	1.84631	3.66241						317.2	0.25424	0.28408	0.43252	0.63029	0.80217	1.33214	2.70113
																		317.4	0.31636	0.41701	0.55781	0.86472	1.15912	1.89507	3.76421						317.4	0.26051	0.29039	0.44196	0.64838	0.82363	1.36236	2.78469
																		317.6	0.32356	0.4261	0.5681	0.8914	1.1889	1.94254	3.85964						317.6	0.26588	0.29683	0.45073	0.66479	0.8454	1.3961	2.8563
																		317.8	0.33055	0.43624	0.58218	0.91014	1.21486	1.9913	3.94659						317.8	0.27303	0.30252	0.45995	0.67952	0.86811	1.42783	2.93747
																		318	0.33735	0.44446	0.59301	0.92717	1.23548	2.0285	4.03777						318	0.27736	0.30845	0.46807	0.69635	0.88646	1.46409	3.02579
																		318.2	0.34415	0.4497	0.60276	0.94364	1.26221	2.07598	4.12048						318.2	0.28183	0.31363	0.47531	0.71023	0.9073	1.49784	3.10696
																		318.4	0.35095	0.45582	0.61034	0.9584	1.28588	2.11575	4.22015						318.4	0.28556	0.31755	0.48146	0.7237	0.92596	1.52856	3.19051
																		318.6	0.35415	0.46212	0.61793	0.97373	1.30497	2.15168	4.30922						318.6	0.28959	0.32109	0.48782	0.73758	0.94649	1.56784	3.28003
																		318.8	0.35815	0.46649	0.62497	0.98963	1.32558	2.1876	4.40253						318.8	0.29212	0.32336	0.49243	0.75063	0.96546	1.59957	3.36717
																		319	0.35995	0.46806	0.63201	1.00042	1.3378	2.23764	4.50432						319	0.29272	0.32576	0.49748	0.76241	0.98599	1.63432	3.45788
																		319.2	0.36035	0.46981	0.6358	1.00666	1.35842	2.28383	4.60188						319.2	0.29361	0.32639	0.50121	0.77419	1.00652	1.66807	3.5474
																		319.4	0.36095	0.46771	0.63634	1.01291	1.3714	2.31334	4.68458						319.4	0.29346	0.32576	0.50494	0.78134	1.02643	1.7003	3.63573
																		319.6	0.36155	0.46631	0.63742	1.02313	1.38133	2.34029	4.74396						319.6	0.29197	0.32412	0.50691	0.78891	1.04385	1.73153	3.72167
																		319.8	0.35935	0.46544	0.6358	1.0271	1.38591	2.37108	4.81606						319.8	0.29018	0.32361	0.50603	0.79438	1.06095	1.76426	3.80999
																		320	0.35655	0.46264	0.63201	1.0288	1.39202	2.39417	4.89453						320	0.28765	0.32109	0.5056	0.8028	1.07588	1.78542	3.8828
																		320.2	0.35215	0.45915	0.62605	1.02937	1.39583	2.40957	4.95603						320.2	0.28526	0.31881	0.50362	0.80869	1.09143	1.8101	3.94368
																		320.4	0.34875	0.45512	0.62063	1.02824	1.3966	2.4147	5.02177						320.4	0.28213	0.31578	0.50143	0.81037	1.10077	1.83125	4.01529
																		320.6	0.34315	0.44865	0.61359	1.02426	1.39202	2.42625	5.08963						320.6	0.27736	0.31262	0.50033	0.81332	1.10916	1.8524	4.06901
																		320.8	0.33695	0.44166	0.60222	1.02029	1.38743	2.4378	5.13629						320.8	0.27124	0.30782	0.49682	0.81374	1.11943	1.87003	4.11198
																		321	0.33075	0.43607	0.59355	1.01404	1.38285	2.4455	5.20627						321	0.26543	0.30441	0.49418	0.81332	1.12752	1.87507	4.16569
																		321.2	0.32296	0.42575	0.5811	1.00609	1.37598	2.44806	5.23172						321.2	0.26081	0.29961	0.49089	0.81121	1.13125	1.88715	4.21224
																		321.4	0.31536	0.41648	0.57189	0.99814	1.36376	2.44036	5.2508						321.4	0.25559	0.29292	0.48497	0.80785	1.1356	1.8932	4.24208
																		321.6	0.30896	0.40687	0.56539	0.99133	1.35536	2.43267	5.27837						321.6	0.24977	0.28824	0.47882	0.80322	1.1384	1.89672	4.2564
																		321.8	0.30136	0.3969	0.55456	0.98054	1.34162	2.42625	5.26777						321.8	0.24366	0.28294	0.47246	0.79649	1.14369	1.89471	4.26834
																		322	0.29436	0.38868	0.54265	0.97316	1.33017	2.42497	5.27201						322	0.2368	0.27763	0.46632	0.79018	1.14276	1.89924	4.29102
																		322.2	0.28796	0.38029	0.53035	0.9601	1.3126	2.40957	5.26353						322.2	0.23009	0.27283	0.45907	0.78639	1.1384	1.89219	4.29579
																		322.4	0.27936	0.37155	0.51969	0.94761	1.29428	2.39161	5.2508						322.4	0.22323	0.2674	0.45227	0.77797	1.13405	1.88766	4.31131
																		322.6	0.27076	0.36316	0.50793	0.93285	1.27442	2.37621	5.23808						322.6	0.21667	0.26286	0.44503	0.77124	1.13063	1.88363	4.2934
																		322.8	0.26416	0.35389	0.49531	0.92036	1.25152	2.35697	5.20839						322.8	0.21055	0.25717	0.43932	0.76157	1.12378	1.87154	4.26476
																		323	0.25656	0.3455	0.48438	0.90617	1.23701	2.32746	5.17234						323	0.20489	0.25199	0.43274	0.74978	1.11818	1.85643	4.24566
																		323.2	0.24897	0.3371	0.4717	0.89027	1.21715	2.30564	5.14265						323.2	0.19997	0.24782	0.42616	0.73969	1.10947	1.84434	4.20747
																		323.4	0.24277	0.33011	0.45936	0.87437	1.19654	2.28768	5.08963						323.4	0.1949	0.2429	0.41979	0.72959	1.09672	1.82571	4.17524
																		323.6	0.23677	0.32329	0.44961	0.86358	1.17974	2.25817	5.05358						323.6	0.18938	0.23949	0.41321	0.71739	1.08552	1.80859	4.12869
																		323.8	0.22977	0.3163	0.44002	0.84655	1.1553	2.21583	4.98996						323.8	0.1849	0.23557	0.40575	0.70434	1.07215	1.78491	4.07259
																		324	0.22317	0.31053	0.42935	0.83406	1.13316	2.17734	4.9221						324	0.18073	0.23229	0.39939	0.69046	1.05349	1.7552	4.01171
																		324.2	0.21777	0.30476	0.41722	0.81986	1.11331	2.14911	4.86484						324.2	0.17596	0.22862	0.3928	0.67531	1.03856	1.73304	3.94965
																		324.4	0.21377	0.29986	0.41067	0.8051	1.09269	2.11575	4.79486						324.4	0.17119	0.22622	0.38841	0.66269	1.02332	1.70836	3.89116
																		324.6	0.20937	0.29497	0.4019	0.79091	1.07818	2.08624	4.71851						324.6	0.16716	0.22408	0.38337	0.65217	1.00994	1.68267	3.82312
																		324.8	0.20597	0.29094	0.3941	0.78069	1.05757	2.05417	4.64853						324.8	0.16477	0.22244	0.37503	0.63786	0.9919	1.6585	3.75867
																		325	0.20237	0.2878	0.38706	0.76536	1.04153	2.02081	4.5531						325	0.16239	0.22041	0.36888	0.62608	0.97511	1.62979	3.68944
																		325.2	0.19943	0.28552	0.3824	0.75173	1.02549	1.98873	4.48312						325.2	0.16	0.21877	0.36318	0.61388	0.95893	1.59605	3.6214
																		325.4	0.19823	0.28273	0.37563	0.7381	1.01022	1.95922	4.40253						325.4	0.15791	0.21776	0.35835	0.60378	0.94089	1.56583	3.53308
																		325.6	0.19699	0.28115	0.37157	0.72788	0.98808	1.92201	4.3177						325.6	0.15642	0.21637	0.3544	0.592	0.92099	1.53208	3.44356
																		325.8	0.19549	0.2801	0.36864	0.71653	0.97357	1.8848	4.22864						325.8	0.15553	0.21776	0.35089	0.5798	0.90139	1.50388	3.36597
																		326	0.19495	0.27888	0.36718	0.70801	0.96135	1.85786	4.17138						326	0.15538	0.21713	0.3476	0.57012	0.88397	1.47114	3.29794
																		326.2	0.19477	0.2794	0.36664	0.70347	0.95448	1.82193	4.09503						326.2	0.15538	0.21839	0.34409	0.56213	0.8678	1.43891	3.22871
																		326.4	0.19515	0.28115	0.36507	0.69722	0.94685	1.79114	4.02717						326.4	0.15672	0.22004	0.34277	0.55455	0.85225	1.41474	3.16425
																		326.6	0.19603	0.28325	0.36631	0.69325	0.93692	1.76676	3.95719						326.6	0.15806	0.2218	0.34036	0.5474	0.83669	1.38401	3.09264
																		326.8	0.19919	0.28605	0.36902	0.687	0.9331	1.74367	3.90629						326.8	0.16	0.22433	0.34036	0.54067	0.82083	1.35883	3.02102
																		327	0.20237	0.29042	0.37178	0.68644	0.92852	1.72057	3.84479						327	0.16134	0.22698	0.34014	0.53604	0.80528	1.33768	2.95418
																		327.2	0.20737	0.29636	0.37736	0.68644	0.93005	1.70389	3.79178						327.2	0.16418	0.23077	0.34123	0.53141	0.79128	1.31653	2.90405
																		327.4	0.21197	0.30178	0.38446	0.68417	0.93539	1.69619	3.74088						327.4	0.16791	0.23532	0.34343	0.53057	0.78164	1.29739	2.84437
																		327.6	0.21637	0.30685	0.39188	0.68587	0.93692	1.68465	3.69634						327.6	0.17298	0.23961	0.34518	0.52805	0.77044	1.27875	2.78707
																		327.8	0.22117	0.31402	0.39957	0.69155	0.94074	1.67567	3.65393						327.8	0.17819	0.24467	0.34782	0.52847	0.76173	1.26163	2.7453
																		328	0.22677	0.32067	0.40569	0.69779	0.94608	1.68336	3.62212						328	0.18416	0.25035	0.35067	0.52847	0.75613	1.25256	2.70591
																		328.2	0.23417	0.32871	0.41798	0.70631	0.95295	1.68465	3.60728						328.2	0.19012	0.25705	0.35637	0.5331	0.75023	1.24299	2.68323
																		328.4	0.24117	0.33745	0.42778	0.7188	0.96746	1.68721	3.58819						328.4	0.19579	0.26412	0.35989	0.5352	0.7468	1.23947	2.65339
																		328.6	0.24837	0.34812	0.4411	0.73243	0.98197	1.6885	3.57971						328.6	0.20235	0.27157	0.36537	0.54235	0.74618	1.23745	2.64026
																		328.8	0.25776	0.36018	0.45394	0.74492	0.99953	1.70518	3.59667						328.8	0.20981	0.27877	0.37195	0.55077	0.74711	1.23594	2.62952
																		329	0.26676	0.3719	0.47002	0.76138	1.01404	1.72185	3.59879						329	0.21667	0.28597	0.37898	0.55792	0.75271	1.23947	2.6319
																		329.2	0.27756	0.38326	0.48405	0.77047	1.03542	1.74238	3.62848						329.2	0.22338	0.29418	0.3871	0.56718	0.75613	1.24853	2.64981
																		329.4	0.28516	0.39288	0.49938	0.7875	1.05833	1.77446	3.65393						329.4	0.23068	0.30176	0.39412	0.57854	0.75987	1.2571	2.66532
																		329.6	0.29476	0.40372	0.50967	0.80567	1.07742	1.79884	3.68998						329.6	0.23814	0.30757	0.40158	0.59074	0.7692	1.26918	2.69516
																		329.8	0.30256	0.41578	0.52272	0.82554	1.10185	1.82322	3.72603						329.8	0.2447	0.31464	0.40992	0.60252	0.77853	1.28681	2.73097
																		330	0.30996	0.42785	0.53767	0.84428	1.12552	1.86427	3.78329						330	0.25156	0.32273	0.41979	0.61472	0.78973	1.30897	2.77514
																		330.2	0.31856	0.43904	0.55131	0.86415	1.15149	1.89892	3.86176						330.2	0.25917	0.33031	0.42813	0.62987	0.80621	1.33617	2.83601
																		330.4	0.32795	0.4504	0.56702	0.88516	1.1805	1.94896	3.93174						330.4	0.26588	0.33801	0.43801	0.6467	0.82425	1.35933	2.91001
																		330.6	0.33755	0.46142	0.58272	0.90503	1.21181	1.98488	3.99748						330.6	0.27348	0.34736	0.4481	0.66227	0.84323	1.38804	2.97208
																		330.8	0.34755	0.47208	0.6006	0.92433	1.24083	2.02722	4.07595						330.8	0.28049	0.35405	0.45776	0.67868	0.8594	1.41826	3.03415
																		331	0.35575	0.4845	0.6163	0.94761	1.26831	2.07469	4.17138						331	0.28899	0.36113	0.46895	0.6934	0.87931	1.451	3.11054
																		331.2	0.36495	0.49639	0.63146	0.96635	1.29962	2.12217	4.27105						331.2	0.29719	0.3682	0.48058	0.7115	0.89921	1.48323	3.1929
																		331.4	0.37375	0.50985	0.65096	0.99133	1.33093	2.17221	4.358						331.4	0.30644	0.37628	0.49111	0.72959	0.91912	1.51899	3.27168
																		331.6	0.38475	0.52366	0.66883	1.02029	1.35995	2.22481	4.46403						331.6	0.31643	0.38487	0.5045	0.74768	0.93965	1.55878	3.34329
																		331.8	0.39835	0.53818	0.68833	1.04981	1.39583	2.27485	4.5637						331.8	0.32716	0.39485	0.51876	0.76956	0.9608	1.59303	3.43998
																		332	0.41034	0.55374	0.70891	1.08445	1.43707	2.33387	4.6655						332	0.33864	0.40445	0.53061	0.7906	0.98102	1.6308	3.53785
																		332.2	0.42354	0.56947	0.73274	1.11567	1.48059	2.39161	4.77153						332.2	0.35028	0.41632	0.54509	0.81542	1.00372	1.66958	3.61305
																		332.4	0.43774	0.58713	0.75819	1.14406	1.52335	2.45448	4.87968						332.4	0.36265	0.42782	0.55958	0.8394	1.02487	1.70232	3.69899
																		332.6	0.45194	0.60234	0.78202	1.17472	1.55695	2.51991	4.99208						332.6	0.37503	0.43881	0.57516	0.86255	1.04758	1.73656	3.78373
																		332.8	0.46454	0.61913	0.80585	1.20481	1.60124	2.57765	5.07691						332.8	0.38532	0.44992	0.58767	0.88316	1.065	1.76779	3.87922
																		333	0.47833	0.63644	0.82751	1.23831	1.64782	2.64309	5.18294						333	0.39576	0.46041	0.60105	0.90504	1.08801	1.80002	3.95442
																		333.2	0.49153	0.65253	0.84701	1.26727	1.69058	2.69056	5.27413						333.2	0.40754	0.47013	0.61422	0.92692	1.10636	1.83377	4.03081
																		333.4	0.50433	0.66739	0.86704	1.29793	1.72876	2.74445	5.37168						333.4	0.41708	0.47898	0.62717	0.94754	1.12814	1.87053	4.11675
																		333.6	0.51553	0.68015	0.886	1.32064	1.76083	2.79834	5.48408						333.6	0.42588	0.48681	0.64033	0.96731	1.14804	1.89924	4.19672
																		333.8	0.52453	0.69187	0.90008	1.34108	1.78755	2.84581	5.56466						333.8	0.43348	0.49388	0.65043	0.98372	1.16733	1.93299	4.28147
																		334	0.53173	0.69833	0.91037	1.36152	1.81275	2.88943	5.64525						334	0.43945	0.49956	0.65899	1.00055	1.18319	1.96723	4.36502
																		334.2	0.53513	0.70445	0.91633	1.37401	1.8326	2.93177	5.74916						334.2	0.44362	0.50133	0.66469	1.01107	1.19937	1.99896	4.4438
																		334.4	0.53833	0.70568	0.92174	1.38764	1.84482	2.95872	5.82551						334.4	0.44541	0.50146	0.66579	1.02496	1.21741	2.0312	4.52496
																		334.6	0.53873	0.70323	0.92445	1.39161	1.85169	2.98309	5.90821						334.6	0.44452	0.49994	0.66732	1.03379	1.23731	2.05587	4.60852
																		334.8	0.53493	0.69903	0.91687	1.39104	1.85322	3.01132	5.97183						334.8	0.44034	0.49603	0.66557	1.04053	1.2538	2.08609	4.68968
																		335	0.52813	0.69187	0.90604	1.3882	1.85704	3.0357	6.0397						335	0.43438	0.49022	0.66359	1.04768	1.27122	2.11379	4.77323
																		335.2	0.51833	0.67963	0.89142	1.38082	1.85169	3.0434	6.1118						335.2	0.42618	0.4839	0.65921	1.04978	1.28988	2.13696	4.87111
																		335.4	0.50733	0.66704	0.87733	1.3706	1.83871	3.05238	6.19239						335.4	0.41469	0.47443	0.65109	1.05104	1.30761	2.16567	4.95705
																		335.6	0.49533	0.65113	0.85892	1.35414	1.81886	3.05238	6.26449						335.6	0.40247	0.46306	0.64275	1.05147	1.32316	2.19135	5.05851
																		335.8	0.47973	0.63119	0.83834	1.33881	1.79977	3.05366	6.32387						335.8	0.39024	0.45182	0.63199	1.04768	1.33684	2.22409	5.14445
																		336	0.46374	0.61196	0.81343	1.31894	1.77839	3.04725	6.37901						336	0.37667	0.43931	0.62146	1.04347	1.3496	2.2387	5.21606
																		336.2	0.44494	0.59063	0.78743	1.29566	1.7509	3.04083	6.43626						336.2	0.36116	0.42479	0.60961	1.03548	1.36204	2.25834	5.28052
																		336.4	0.42614	0.56755	0.76144	1.27351	1.72036	3.03698	6.46807						336.4	0.3455	0.41077	0.59732	1.02664	1.37324	2.27496	5.34497
																		336.6	0.40534	0.54307	0.73111	1.2474	1.68905	3.02287	6.4914						336.6	0.32865	0.39561	0.58174	1.02033	1.37821	2.29007	5.40943
																		336.8	0.38495	0.51789	0.70078	1.22071	1.65469	3.00362	6.52533						336.8	0.31106	0.37982	0.5666	1.00981	1.38506	2.30316	5.45717
																		337	0.36475	0.49376	0.66992	1.19232	1.61346	2.97925	6.5529						337	0.29331	0.36391	0.55146	0.99719	1.3891	2.30971	5.50014
																		337.2	0.34575	0.47051	0.63742	1.16393	1.57604	2.95615	6.55714						337.2	0.27661	0.34812	0.53807	0.98372	1.3891	2.31475	5.52163
																		337.4	0.32655	0.44691	0.60818	1.13668	1.53939	2.92279	6.55078						337.4	0.26081	0.33384	0.52271	0.96731	1.38537	2.31072	5.53595
																		337.6	0.30896	0.42278	0.58218	1.10886	1.50579	2.892	6.52321						337.6	0.24545	0.31932	0.50779	0.94796	1.37759	2.30417	5.54072
																		337.8	0.29036	0.39917	0.55673	1.0782	1.46227	2.85351	6.47019						337.8	0.22994	0.30568	0.49243	0.93239	1.37044	2.29611	5.52998
																		338	0.27216	0.37977	0.52862	1.04924	1.42332	2.80732	6.43838						338	0.21577	0.29368	0.47838	0.91304	1.36328	2.27899	5.49895
																		338.2	0.25476	0.35913	0.50295	1.01858	1.38285	2.75728	6.37901						338.2	0.20116	0.28092	0.46258	0.89368	1.35364	2.25632	5.44524
																		338.4	0.23797	0.33833	0.47669	0.98906	1.33856	2.69056	6.33023						338.4	0.18729	0.26816	0.44657	0.8676	1.33716	2.2251	5.39869
																		338.6	0.22297	0.32014	0.45259	0.9584	1.29809	2.63795	6.2348						338.6	0.17477	0.25616	0.43252	0.8474	1.31352	2.19236	5.32707
																		338.8	0.20877	0.30458	0.42816	0.92831	1.25915	2.57893	6.13725						338.8	0.16328	0.24656	0.41804	0.82047	1.29143	2.15408	5.24232
																		339	0.19609	0.2892	0.40574	0.89878	1.22326	2.5212	6.02485						339	0.15284	0.23709	0.40377	0.7927	1.26779	2.11329	5.13967
																		339.2	0.18423	0.27556	0.38565	0.86812	1.18508	2.46089	5.91033						339.2	0.14284	0.2285	0.38995	0.76872	1.2454	2.07098	5.02389
																		339.4	0.17406	0.26139	0.3661	0.8369	1.1469	2.39161	5.76825						339.4	0.13395	0.22029	0.37744	0.738	1.21523	2.02163	4.90453
																		339.6	0.16382	0.24916	0.34758	0.80624	1.10109	2.32104	5.64313						339.6	0.12478	0.21347	0.36559	0.71318	1.18257	1.96925	4.77562
																		339.8	0.15414	0.23779	0.33057	0.77501	1.05604	2.24534	5.49468						339.8	0.11645	0.20665	0.35308	0.68583	1.14431	1.91032	4.61926
																		340	0.14506	0.22712	0.31438	0.74265	1.02091	2.16964	5.34199						340	0.10926	0.20096	0.34036	0.6568	1.10761	1.85291	4.4629
																		340.2	0.13634	0.21716	0.29884	0.71255	0.98044	2.09009	5.14901						340.2	0.10238	0.19452	0.32829	0.62861	1.06904	1.79045	4.30415
																		340.4	0.12868	0.20789	0.284	0.68417	0.94379	2.02466	4.96239						340.4	0.09627	0.18959	0.31644	0.60168	1.03265	1.7275	4.13227
																		340.6	0.12194	0.19845	0.26916	0.65407	0.90332	1.94639	4.79274						340.6	0.09068	0.18479	0.30568	0.57433	0.99252	1.66505	3.95919
																		340.8	0.11518	0.19076	0.25497	0.62796	0.86514	1.87197	4.60824						340.8	0.0857	0.18037	0.29449	0.54866	0.9552	1.59605	3.78732
																		341	0.10936	0.18394	0.24186	0.6007	0.83154	1.79371	4.4301						341	0.08103	0.17633	0.28484	0.52258	0.91601	1.52755	3.6214
																		341.2	0.10423	0.17817	0.22995	0.57402	0.79184	1.71544	4.24348						341.2	0.07633	0.17204	0.27277	0.49523	0.87557	1.46208	3.44833
																		341.4	0.09929	0.17219	0.21798	0.54807	0.7532	1.63461	4.0505						341.4	0.0719	0.16913	0.26245	0.46788	0.83296	1.39358	3.27406
																		341.6	0.09421	0.16638	0.20607	0.52354	0.71563	1.55506	3.86176						341.6	0.06797	0.16635	0.25148	0.44179	0.79253	1.32458	3.0986
																		341.8	0.08963	0.16128	0.19437	0.49947	0.6799	1.48449	3.68574						341.8	0.06385	0.16218	0.24007	0.41781	0.75178	1.2576	2.92911
																		342	0.08593	0.15622	0.18516	0.47574	0.64889	1.41392	3.52033						342	0.06017	0.16004	0.23041	0.39471	0.71539	1.19565	2.75962
																		342.2	0.08255	0.1518	0.174	0.45121	0.61545	1.33951	3.35916						342.2	0.05708	0.15713	0.2201	0.37241	0.679	1.13521	2.60803
																		342.4	0.07883	0.14818	0.16529	0.42958	0.58598	1.27959	3.21283						342.4	0.05449	0.15498	0.21071	0.35192	0.64261	1.07528	2.45883
																		342.6	0.07565	0.14446	0.15727	0.4084	0.55436	1.21389	3.06226						342.6	0.05143	0.15284	0.20114	0.33185	0.60839	1.01736	2.31799
																		342.8	0.07201	0.14038	0.14855	0.38938	0.53054	1.15398	2.91806						342.8	0.0493	0.15069	0.19282	0.31477	0.57635	0.967	2.18311
																		343	0.06903	0.13701	0.14146	0.36854	0.50168	1.09277	2.77597						343	0.0469	0.14842	0.18473	0.29642	0.5437	0.9116	2.053
																		343.2	0.06621	0.13315	0.13387	0.35077	0.47365	1.0394	2.63601						343.2	0.04457	0.14665	0.17674	0.27934	0.51321	0.86274	1.93245
																		343.4	0.06359	0.13045	0.12662	0.33317	0.45082	0.98603	2.5024						343.4	0.04256	0.14513	0.16908	0.26444	0.48491	0.81439	1.80831
																		343.6	0.06167	0.12828	0.12044	0.31477	0.42975	0.93303	2.37516						343.6	0.04069	0.14336	0.16228	0.24888	0.45816	0.77158	1.70447
																		343.8	0.05985	0.12629	0.11443	0.30075	0.41027	0.88492	2.25852						343.8	0.03889	0.14185	0.15519	0.23558	0.43265	0.72726	1.60063
																		344	0.05795	0.12358	0.10923	0.28644	0.39042	0.84399	2.14401						344	0.03744	0.14084	0.14889	0.22317	0.4087	0.68647	1.50395
																		344.2	0.05567	0.12147	0.10468	0.27077	0.37042	0.80165	2.03522						344.2	0.03568	0.13932	0.14248	0.21172	0.38662	0.64819	1.41204
																		344.4	0.05337	0.1198	0.10057	0.25771	0.35362	0.76213	1.93682						344.4	0.034	0.13819	0.13643	0.19927	0.36671	0.61293	1.32729
																		344.6	0.05177	0.11767	0.09634	0.24585	0.33598	0.72595	1.84033						344.6	0.03273	0.1368	0.13081	0.18787	0.34556	0.57768	1.24732
																		344.8	0.04991	0.11582	0.09261	0.23301	0.32009	0.68913	1.74426						344.8	0.03148	0.13541	0.12477	0.1771	0.32472	0.54645	1.17021
																		345	0.04813	0.1141	0.08887	0.22069	0.30307	0.65538	1.66028						345	0.03035	0.13465	0.11887	0.16729	0.30525	0.51321	1.10015
																		345.2	0.04673	0.11237	0.08454	0.20928	0.28718	0.62485	1.57885						345.2	0.02921	0.13376	0.11402	0.15812	0.28737	0.4831	1.03486
																		345.4	0.04521	0.10991	0.08216	0.19923	0.27176	0.59162	1.50081						345.4	0.02826	0.13263	0.10985	0.14941	0.27007	0.45585	0.97255
																		345.6	0.04385	0.10814	0.07929	0.1893	0.26046	0.56429	1.42934						345.6	0.02718	0.13124	0.10492	0.1415	0.25552	0.43026	0.91442
																		345.8	0.04251	0.10646	0.07636	0.18135	0.24763	0.53798	1.35745						345.8	0.0263	0.12972	0.10042	0.13363	0.24152	0.40443	0.86214
																		346	0.04157	0.10529	0.07387	0.17238	0.23618	0.5145	1.29574						346	0.02571	0.12808	0.09688	0.12543	0.22743	0.38136	0.81225
																		346.2	0.04081	0.10332	0.07181	0.16329	0.22556	0.48769	1.23848						346.2	0.02489	0.12682	0.09252	0.11903	0.21468	0.36182	0.76701
																		346.4	0.03981	0.10201	0.07002	0.15483	0.21365	0.46498	1.18037						346.4	0.02432	0.1254	0.08879	0.11175	0.20295	0.34132	0.72142
																		346.6	0.03925	0.1011	0.06759	0.14881	0.20426	0.44458	1.12354						346.6	0.0239	0.12456	0.0858	0.10544	0.19197	0.32208	0.67761
																		346.8	0.03857	0.10045	0.06542	0.1441	0.1951	0.42636	1.07412						346.8	0.0234	0.12395	0.08209	0.10035	0.18221	0.30465	0.64121
																		347	0.03763	0.0993	0.06412	0.1374	0.18731	0.4107	1.02938						347	0.02293	0.12286	0.07907	0.09602	0.17256	0.28874	0.6085
																		347.2	0.03663	0.09854	0.06212	0.13184	0.18005	0.39287	0.98272						347.2	0.02261	0.12161	0.0763	0.09227	0.16389	0.27559	0.57424
																		347.4	0.03606	0.0976	0.06071	0.12639	0.17333	0.38158	0.93861						347.4	0.02225	0.1212	0.07386	0.08937	0.15577	0.26275	0.54751
																		347.6	0.03574	0.09709	0.05941	0.12201	0.16738	0.36362	0.90129						347.6	0.02198	0.12048	0.07165	0.08651	0.14861	0.25092	0.52208
																		347.8	0.03528	0.09618	0.05827	0.11764	0.1628	0.34822	0.87139						347.8	0.02161	0.11885	0.06985	0.08386	0.14267	0.23873	0.49809
																		348	0.0347	0.09534	0.05746	0.11509	0.15791	0.33398	0.84149						348	0.02131	0.11766	0.06783	0.08154	0.13667	0.22825	0.4741
																		348.2	0.03458	0.09473	0.05638	0.11162	0.1531	0.32294	0.81074						348.2	0.0212	0.11665	0.06656	0.07923	0.13132	0.21969	0.45464
																		348.4	0.03432	0.09382	0.05551	0.10992	0.1489	0.3146	0.78359						348.4	0.02103	0.11545	0.06489	0.07675	0.12622	0.21183	0.44008
																		348.6	0.03432	0.09337	0.05464	0.10873	0.14554	0.30575	0.76026						348.6	0.02091	0.11409	0.06386	0.07481	0.12186	0.20433	0.42051
																		348.8	0.03388	0.09228	0.0537	0.10657	0.14363	0.29638	0.74139						348.8	0.02095	0.11287	0.06283	0.07338	0.11832	0.20025	0.40463
																		349	0.03382	0.09169	0.05379	0.10441	0.14096	0.28894	0.72442						349	0.02106	0.11229	0.06096	0.0725	0.11536	0.19501	0.39473
																		349.2	0.03386	0.09108	0.0536	0.10311	0.13935	0.28266	0.71721						349.2	0.02086	0.11112	0.05973	0.07123	0.11325	0.19058	0.38231
																		349.4	0.03348	0.09075	0.05291	0.10129	0.13706	0.27996	0.69792						349.4	0.0207	0.10993	0.05916	0.07022	0.11067	0.18781	0.37527
																		349.6	0.0336	0.09066	0.0526	0.09964	0.13546	0.27586	0.68837						349.6	0.02068	0.10864	0.05921	0.06963	0.10893	0.18358	0.37026
																		349.8	0.03386	0.09075	0.05222	0.09947	0.13409	0.27072	0.68095						349.8	0.021	0.10773	0.05892	0.0693	0.10687	0.18	0.36441
																		350	0.03362	0.09062	0.0519	0.09885	0.13363	0.26623	0.66505						350	0.02106	0.10672	0.05901	0.06833	0.10529	0.179	0.3594
																		350.2	0.0323	0.08608	0.05371	0.09516	0.13004	0.25404	0.65423						350.2	0.02015	0.10196	0.05844	0.06791	0.10619	0.1722	0.34901
																		350.4	0.03252	0.08657	0.05306	0.09561	0.13057	0.25558	0.65253						350.4	0.02047	0.10167	0.05806	0.06745	0.10538	0.17325	0.3508
																		350.6	0.03242	0.08643	0.05149	0.09567	0.13073	0.25469	0.65126						350.6	0.0205	0.10099	0.05776	0.06808	0.10538	0.17305	0.35044
																		350.8	0.03246	0.08604	0.05124	0.09397	0.13042	0.25225	0.64469						350.8	0.02076	0.10013	0.05804	0.06787	0.1037	0.17255	0.34495
																		351	0.03224	0.08543	0.051	0.09465	0.13111	0.25109	0.63896						351	0.021	0.09914	0.05828	0.06783	0.10336	0.1726	0.34304
																		351.2	0.03216	0.08377	0.0509	0.09419	0.12874	0.25353	0.63854						351.2	0.02077	0.09831	0.05754	0.0674	0.10326	0.1721	0.34483
																		351.4	0.03156	0.08372	0.05	0.09294	0.12798	0.25289	0.63536						351.4	0.02053	0.0974	0.05695	0.06732	0.10277	0.17159	0.34292
																		351.6	0.03132	0.08305	0.04934	0.09249	0.12637	0.25032	0.63366						351.6	0.02032	0.09588	0.05655	0.06707	0.10121	0.17018	0.3434
																		351.8	0.03088	0.08202	0.04892	0.09187	0.12492	0.24943	0.62687						351.8	0.0201	0.09437	0.05563	0.06635	0.10096	0.16877	0.34054
																		352	0.03036	0.08139	0.04884	0.09141	0.12462	0.24583	0.62433						352	0.02001	0.09279	0.05545	0.0656	0.10034	0.16761	0.3366
																		352.2	0.03012	0.08015	0.04892	0.0909	0.12324	0.24391	0.61521						352.2	0.01988	0.09136	0.0546	0.06467	0.09922	0.166	0.33397
																		352.4	0.02968	0.07987	0.04761	0.08971	0.12179	0.24198	0.60164						352.4	0.01959	0.08958	0.05422	0.06433	0.09844	0.16368	0.33039
																		352.6	0.02898	0.07875	0.04792	0.08852	0.12042	0.24134	0.59019						352.6	0.01924	0.08808	0.05348	0.06366	0.09717	0.16147	0.32526
																		352.8	0.02858	0.0777	0.04718	0.0867	0.11927	0.23813	0.59019						352.8	0.01892	0.0863	0.05321	0.06269	0.09468	0.15835	0.31774
																		353	0.0282	0.07643	0.04727	0.08556	0.11729	0.23313	0.58467						353	0.01879	0.08449	0.05223	0.06143	0.09263	0.15492	0.31284
																		353.2	0.02762	0.07522	0.04657	0.08409	0.11423	0.23108	0.57428						353.2	0.01831	0.08299	0.05199	0.06063	0.09098	0.15129	0.30568
																		353.4	0.02712	0.07424	0.04585	0.08329	0.11263	0.2289	0.56707						353.4	0.01803	0.08104	0.05067	0.06008	0.08865	0.14716	0.299
																		353.6	0.02682	0.07316	0.0445	0.08255	0.11057	0.22582	0.55392						353.6	0.01761	0.07974	0.05014	0.0592	0.08703	0.14298	0.29279
																		353.8	0.02644	0.07198	0.04376	0.08119	0.10896	0.22056	0.5395						353.8	0.01718	0.07828	0.0499	0.05857	0.08501	0.14037	0.28802
																		354	0.02588	0.07083	0.04361	0.07937	0.10751	0.21696	0.53081						354	0.01712	0.07662	0.04979	0.05798	0.08255	0.13815	0.2805
																		354.2	0.0255	0.07031	0.04294	0.0783	0.10568	0.21042	0.51808						354.2	0.01694	0.07524	0.04891	0.05714	0.07984	0.13558	0.27417
																		354.4	0.02542	0.06913	0.0427	0.07739	0.10308	0.20837	0.51151						354.4	0.01664	0.07387	0.04821	0.05634	0.07882	0.13311	0.2682
																		354.6	0.02518	0.06821	0.04217	0.07642	0.10255	0.20516	0.50684						354.6	0.01666	0.07286	0.04771	0.05546	0.07636	0.12964	0.26415
																		354.8	0.02456	0.06719	0.04161	0.07568	0.10041	0.20413	0.49815						354.8	0.01667	0.07158	0.04722	0.05499	0.07487	0.12712	0.25615
																		355	0.02438	0.06627	0.04126	0.07409	0.09972	0.20208	0.48945						355	0.01625	0.07023	0.04654	0.05419	0.07396	0.12611	0.25066
																		355.2	0.0242	0.0655	0.04125	0.07336	0.09881	0.19772	0.47991						355.2	0.01612	0.06893	0.04591	0.05339	0.07285	0.124	0.24672
																		355.4	0.024	0.06462	0.04134	0.07239	0.09682	0.19644	0.471						355.4	0.01602	0.06727	0.04553	0.05339	0.07151	0.12208	0.24266
																		355.6	0.02368	0.06382	0.04171	0.07228	0.09591	0.19336	0.47122						355.6	0.01587	0.06636	0.04534	0.05268	0.07073	0.12037	0.24159
																		355.8	0.02358	0.06324	0.04138	0.07188	0.09453	0.19233	0.46188						355.8	0.01582	0.06521	0.04529	0.05247	0.07005	0.12022	0.23896
																		356	0.02324	0.06258	0.04116	0.07063	0.09354	0.18874	0.45913						356	0.0159	0.06386	0.04503	0.0528	0.0693	0.12042	0.23872
																		356.2	0.02302	0.06191	0.0409	0.06989	0.09407	0.18784	0.45425						356.2	0.01567	0.06275	0.04503	0.05213	0.06942	0.11951	0.23753
																		356.4	0.02274	0.06078	0.04003	0.06887	0.09384	0.18707	0.45277						356.4	0.0156	0.06135	0.04448	0.05184	0.06905	0.11951	0.23574
																		356.6	0.0227	0.0598	0.03978	0.06813	0.09339	0.18733	0.44534						356.6	0.01545	0.06054	0.04437	0.05112	0.06874	0.1181	0.23251
																		356.8	0.02248	0.05973	0.03964	0.06774	0.09224	0.18476	0.44386						356.8	0.01536	0.05946	0.04389	0.05104	0.06778	0.11685	0.23001
																		357	0.02212	0.05868	0.03932	0.06722	0.09033	0.1845	0.43919						357	0.01514	0.05856	0.04384	0.05041	0.06806	0.11564	0.23001
																		357.2	0.02188	0.05817	0.03923	0.06694	0.09026	0.18296	0.43113						357.2	0.01499	0.05754	0.04378	0.04965	0.06715	0.11493	0.22917
																		357.4	0.02154	0.05745	0.03906	0.06626	0.09018	0.17976	0.42392						357.4	0.01488	0.05702	0.04354	0.04986	0.0669	0.11453	0.22726
																		357.6	0.02128	0.057	0.03853	0.06654	0.08888	0.17783	0.42011						357.6	0.01469	0.05613	0.04314	0.04948	0.06672	0.11181	0.22583
																		357.8	0.021	0.05649	0.03812	0.06592	0.08674	0.17398	0.41078						357.8	0.01442	0.0557	0.04264	0.04906	0.06522	0.10959	0.22106
																		358	0.02076	0.05581	0.03791	0.06478	0.08552	0.17129	0.40632						358	0.01424	0.05487	0.04244	0.04822	0.06439	0.10793	0.21855
																		358.2	0.02046	0.05529	0.03748	0.06348	0.08415	0.16808	0.3989						358.2	0.01407	0.0541	0.04205	0.04767	0.06342	0.10566	0.21497
																		358.4	0.02028	0.05495	0.0376	0.0624	0.08384	0.1659	0.39487						358.4	0.01393	0.05391	0.04174	0.04704	0.06155	0.104	0.21258
																		358.6	0.02008	0.05439	0.03761	0.0616	0.08392	0.16308	0.38533						358.6	0.01401	0.05338	0.04178	0.04654	0.06118	0.10234	0.21163
																		358.8	0.02018	0.05431	0.03748	0.0599	0.08193	0.16051	0.37854						358.8	0.01385	0.05313	0.04143	0.04569	0.06012	0.10093	0.20733
																		359	0.02018	0.05391	0.03724	0.06007	0.08155	0.15923	0.37239						359	0.0139	0.05274	0.0409	0.04536	0.05932	0.09887	0.20291
																		359.2	0.02016	0.05411	0.03732	0.05984	0.08063	0.1573	0.36603						359.2	0.01389	0.05277	0.04042	0.04561	0.05841	0.09761	0.201
																		359.4	0.01995	0.05478	0.03724	0.05893	0.08018	0.15499	0.35988						359.4	0.014	0.05319	0.04022	0.04574	0.05813	0.09599	0.19874
																		359.6	0.0202	0.05476	0.03699	0.05854	0.07934	0.15397	0.35415						359.6	0.01402	0.05354	0.04014	0.04485	0.05729	0.09524	0.19611
																		359.8	0.02048	0.05483	0.03714	0.05825	0.07842	0.15217	0.35012						359.8	0.01408	0.05362	0.04022	0.0446	0.05708	0.09378	0.19384
																		360	0.02068	0.05453	0.03712	0.05928	0.07789	0.15217	0.34906						360	0.01418	0.05394	0.04011	0.04464	0.05648	0.09348	0.19301
[truncated: 11 more columns]

## Sheet: Fig.3
Fig. 3c		Relative fluorescence
		Replicate	Replicate	Replicate	Replicate	Replicate	Replicate	mean	s.d.
Model	Saline	1	1	1	1	1	1	1	0
Normal	Cy5-LH NP	6.23	4.99	5.53	5.68	4.12	4.88	5.24	0.73
	Cy5-TLH NP	5.78	5.5	6	5.73	4.99	5.34	5.56	0.36
Model	Cy5-LH NP	28.88	31.79	30.42	30.01	28.24	25.6	29.16	2.14
	Cy5-TLH NP	43.01	44.08	46.01	44.21	38.04	32.35	41.28	5.14

## Sheet: Fig.4
Fig. 4c	The normalized thrombus weight (mg)									Fig. 4h	Relative TNF-𝛼 levels									Fig. 4i	Relative PAI-1 levels									Fig. 4j	Relative vWF levels
	Replicate	Replicate	Replicate	Replicate	Replicate	Replicate	mean	s.d.			Replicate	Replicate	Replicate	Replicate	Replicate	Replicate	mean	s.d.			Replicate	Replicate	Replicate	Replicate	Replicate	Replicate	mean	s.d.			Replicate	Replicate	Replicate	Replicate	Replicate	Replicate	mean	s.d.
Normal	3.27855	3.56311	3.67443	3.21924	3.8	4	3.6	0.30332		Normal	1	1	1	1	1	1	1	0		Normal	1	1	1	1	1	1	1	0		Normal	1	1	1	1	1	1	1	0
Model	22.3846	22.5822	23.7822	21.7843	20.4	17.3	21.3833	2.28772		Model	2.63	2.48	2.59	2.4387	2.13	3.21	2.5798	0.35552		Model	3.75	3.88	3.45	3.58	3.9742	3.9021	3.7561	0.20444		Model	3.835	3.75	3.9	3.92	3.75	3.21	3.7275	0.26351
Tempol	19.837	20.2532	18.9932	20.1832	19.3	21.4	20	0.85088		Tempol	2.474	2.28	2.34	2.163	1.99242	1.8728	2.187	0.22431		Tempol	3.67	3.552	3.372	3.29	3.68148	3.6962	3.5436	0.17442		Tempol	3.43	3.57	3.58	3.39	3.58	2.97	3.42	0.23546
LMWH	18.4	18.1	18.1	18.6	19.9	18.1	18.5333	0.70048		LMWH	2.11387	1.75	1.71	1.89	1.76635	1.787	1.8362	0.14876		LMWH	3.17	3.295	3.11	3.13	3.62	3.3778	3.2838	0.19432		LMWH	3.179	3.162	3.289	3.08	2.95	2.44	3.0167	0.30418
LH NP	9.2	9.9	9.5	10.2	10.8	11.1	10.1167	0.73598		LH NP	1.76	1.55	1.538	1.659	1.5549	1.54005	1.6003	0.09061		LH NP	2.735	2.64	2.83	2.676	2.7945	2.5992	2.7125	0.08996		LH NP	2.77	2.891	2.78	2.745	2.62	2.19	2.666	0.24874
TLH NP	6.3	6.5	5.7	6.1	7.9	6.3	6.4667	0.75277		TLH NP	1.41	1.3	1.298	1.4738	1.34061	1.3954	1.3696	0.06923		TLH NP	2.446	2.54	2.464	2.474	2.58717	2.28034	2.4653	0.10497		TLH NP	2.21	2.2446	2.08	2.79	2.19	1.81	2.2208	0.32069
Fig. 4d	Thrombus length (mm)										Relative IL-6 levels										Relative TAFI levels
	Replicate	Replicate	Replicate	Replicate	Replicate	Replicate	mean	s.d.			Replicate	Replicate	Replicate	Replicate	Replicate	Replicate	mean	s.d.			Replicate	Replicate	Replicate	Replicate	Replicate	Replicate	mean	s.d.		Fig. 4l	Relative ROS levels
Normal	0	0	0	0	0	0	0	0		Normal	1	1	1	1	1	1	1	0		Normal	1	1	1	1	1	1	1	0			Replicate	Replicate	Replicate	Replicate	Replicate	Replicate	mean	s.d.
Model	7.80032	7.64111	7.15234	7.67291	8.56	7.19	7.6683	0.51199		Model	3.96474	3.39893	3.60821	3.5013	3.50645	3.2945	3.5457	0.23137		Model	2.10919	2.81818	2.7902	2.5524	2.7632	3.0086	2.6736	0.31241		Normal	1	0.9998	1.0003	1	1	1	1	0
Tempol	6.11237	7.00123	6.59732	6.6224	7.93	7.02	6.88	0.61244		Tempol	3.91827	3.10816	3.4621	3.124	3.08422	3.184	3.3135	0.32718		Tempol	2.49862	2.79218	2.6853	2.6208	2.6143	2.8592	2.6763	0.13418		Model	13.239	15.1033	13.183	14.0007	12.342	14.98	13.8067	1.09103
LMWH	5	5.9	5.4	5.1	6.48	5.21	5.515	0.56976		LMWH	2.97436	2.80816	3.21	2.6454	2.88422	2.90112	2.9039	0.18711		LMWH	2.04866	2.26545	2.4009	2.452	2.4132	2.4203	2.3334	0.15377		Tempol	8.4944	9.1102	8.845	9.8164	9.102	8.32	8.9483	0.53357
LH NP	2.56474	2.99862	2.51663	3.05333	3.55	4.21	3.1483	0.64204		LH NP	2.00449	2.0623	2.0234	2.0263	2.06432	2.293	2.079	0.10743		LH NP	1.41533	1.91491	2.0235	2.2012	2.10892	2.15342	1.9695	0.28981		LMWH	12.622	13.0132	13.3023	13.9901	11.67	13.45	13.0067	0.79821
TLH NP	2.09	1.78	2.45	1.88	2.63	2.98	2.3017	0.46576		TLH NP	1.82724	1.70951	1.79332	1.7945	1.78844	1.8304	1.7906	0.04366		TLH NP	1.20647	1.56582	1.7204	1.87031	1.9723	1.725	1.6767	0.26927		LH NP	4.163	3.6306	3.9232	3.9922	3.54	4.1345	3.895	0.25743
											Relative NF-𝑘B levels																			TLH NP	2.4865	2.9955	3.4765	2.98833	2.567	3.242	2.9617	0.3806
											Replicate	Replicate	Replicate	Replicate	Replicate	Replicate	mean	s.d.
										Normal	1	1	1	1	1	1	1	0												Fig. 4n	MPO (μg/mL)
										Model	3.3271	3.22214	3.02362	3.02353	2.82135	3.123	3.0901	0.1765													Replicate	Replicate	Replicate	Replicate	Replicate	Replicate	mean	s.d.
										Tempol	2.99065	2.77413	2.84532	2.85211	2.6132	2.782	2.8096	0.12366												Normal	0.019084	0.016378	0.016246	0.013592	0.016353	0.01832	0.0167	0.00192
										LMWH	2.69159	2.67893	2.54824	2.67533	2.5942	2.6355	2.6373	0.05643												Model	0.4352	0.41511	0.43243	0.46623	0.43232	0.41234	0.4323	0.01925
										LH NP	2.28972	2.06094	2.2032	2.2355	2.0147	2.234	2.173	0.10934												Tempol	0.20422	0.20243	0.21345	0.20943	0.21032	0.21423	0.209	0.0048
										TLH NP	1.92897	1.81709	1.944	2.152	1.8211	2.135	1.9664	0.14709												LMWH	0.38898	0.40522	0.40234	0.41956	0.42932	0.40244	0.408	0.01429
																														LH NP	0.10443	0.11144	0.10033	0.11156	0.12342	0.13523	0.1144	0.01288
																														TLH NP	0.09813	0.08982	0.08715	0.08813	0.09456	0.08734	0.0909	0.0045
																														Fig. 4p	Neutrophils (%)
																															Replicate	Replicate	Replicate	Replicate	Replicate	Replicate	mean	s.d.
																														Normal	1.55	1.67	3.15	0.94	2.48	0.8	1.765	0.90516
																														Model	64.7	63.1	73.6	72.8	80.8	64.4	69.9	6.992
																														Tempol	52.6	56.7	50.2	54	52.5	51.8	52.9667	2.20786
																														LMWH	41.2	45	44.9	45.2	44.5	46.5	44.55	1.77623
																														LH NP	38.3	34.7	36.6	36.4	38.2	35.5	36.6167	1.43585
																														TLH NP	19.7	19.9	21.9	22.1	24.3	26.1	22.3333	2.49613

## Sheet: Fig.5
Fig. 5c (Fetal weight)	Normal (g)							Fig. 5d (Placenta weight)	Normal (g)
	Replicate	Replicate	Replicate	Replicate	Replicate	Replicate			Replicate	Replicate	Replicate	Replicate	Replicate	Replicate
1	2.242	1.73072	2.1691	1.8588	1.8298	1.9436		1	0.4048	0.40768	0.4057	0.3608	0.4094	0.4236
2	2.0791	1.9875	2.238	1.9391	1.966	1.9124		2	0.4431	0.3403	0.3568	0.385	0.3677	0.443
3	2.0482	1.9229	2.1	1.815	1.929	1.9393		3	0.3987	0.3829	0.3844	0.3709	0.3814	0.4318
4	1.7417	1.9274	2.1735	1.9917	1.9577	1.9458		4	0.4025	0.3565	0.3898	0.3663	0.3698	0.4475
5	1.9816	2.4283	2.1792	1.9912	1.9495	1.9212		5	0.4015	0.3965	0.3961	0.4934	0.4091	0.4403
6	1.8637	2.23238	2.1685	1.9859	1.998	1.9224		6	0.4207	0.451937	0.3988	0.3808	0.3869	0.398
7	1.8574	2.09302	2.1614	1.9524	1.8902	1.9091		7	0.4298	0.38594	0.4193	0.3862	0.3813	0.4379
8	1.899	1.97584	2.1887	1.9412	1.8875	2.112		8	0.4064	0.390683	0.4124	0.4282	0.3904	0.4119
9	1.848		2.1836	1.8819	1.9109	1.9722		9	0.4428		0.3803	0.4613	0.3664	0.4156
10	1.7798		2.1843	1.9105	1.9732	1.9404		10	0.3952		0.4059	0.3902	0.3805	0.3956
11	1.7565		2.1288	1.9563	1.9918	1.9992		11	0.3909		0.3843	0.43	0.3648	0.3875
12	1.9052		2.1747		2.0719	1.9953		12	0.388		0.3967		0.3449	0.3748
13	1.8545		2.1669		1.9951	1.987		13	0.3985		0.3987		0.4499	0.3849
14			2.1839		1.8828	2.1703		14			0.3808		0.428	0.4066
15			2.1426		1.9303	2.0593		15			0.3946		0.4268	0.4053
16			2.2071					16			0.4092
Mean	1.995							Mean	0.4003
s.d.	0.09731							s.d.	0.01036
	Model (g)								Model (g)
	Replicate	Replicate	Replicate	Replicate	Replicate	Replicate			Replicate	Replicate	Replicate	Replicate	Replicate	Replicate
1	1.1857	1.1197	1.0413	1.0274	1.242	1.1531		1	0.2574	0.2505	0.234	0.2621	0.2548	0.2573
2	1.126	1.0085	1.0933	1.1363	1.0791	0.7402		2	0.2598	0.2719	0.212	0.2569	0.2431	0.2402
3	1.1988	0.9684	0.9679	1.0515	1.0482	1.1131		3	0.2535	0.2539	0.345	0.212	0.2187	0.2234
4	1.2645	1.1507	1.0203	1.1181	0.7417	1.1565		4	0.2937	0.388	0.234	0.2372	0.2025	0.2455
5	1.2246	1.1606	0.9758	1.2014	0.9816	0.9472		5	0.266	0.2623	0.123	0.268	0.2015	0.2566
6	1.1802	1.0951	0.989	1.2196	0.8637	1.2682		6	0.3153	0.277	0.324	0.2446	0.2207	0.2566
7	1.0771	1.179	1.0177	1.1662	0.8574	1.0362		7	0.2808	0.2273	0.245	0.2309	0.3298	0.3045
8	1.1203	0.9039	0.9855	1.2541	0.899	1.2605		8	0.2587	0.2593	0.234	0.1892	0.2464	0.2533
9	1.0333	0.8612	0.9633	1.1787	0.848	0.8489		9	0.2579	0.2843	0.321	0.2476	0.2428	0.2566
10	1.1219		1.0564	1.2425	0.7798	1.2194		10	0.2121		0.345	0.215	0.2952	0.2753
11	1.1042		1.0247	1.1296	0.7565			11	0.2491		0.324	0.2209	0.3209
12	1.0572		1.0315	1.1987	0.9052			12	0.2568		0.245	0.2168	0.238
13	1.0284			1.381	0.6545			13	0.2309			0.1859	0.2785
14				1.2186				14				0.1649
15								15
16								16
Mean	1.0579							Mean	0.256123
s.d.	0.0988							s.d.	0.01693
	Tempol (g)								Tempol (g)
	Replicate	Replicate	Replicate	Replicate	Replicate	Replicate			Replicate	Replicate	Replicate	Replicate	Replicate	Replicate
1	1.2676	1.1957	1.3536	1.1254	1.153	1.0455		1	0.304	0.3174	0.3094	0.3794	0.314	0.3128
2	1.2006	1.136	1.4224	1.0756	1.354	0.945		2	0.3256	0.3198	0.3277	0.3249	0.304	0.3076
3	1.2301	1.2088	1.2493	1.2109	0.985	1.294		3	0.335	0.3135	0.3414	0.3361	0.305	0.308
4	1.203	1.2745	1.2558	1.1597	1.153	1.2912		4	0.326	0.3537	0.3298	0.3041	0.323	0.3093
5	1.234	1.2346	1.3312	1.0346	1.042	1.0342		5	0.315	0.326	0.3691	0.315	0.305	0.317
6	1.1822	1.1902	1.4324	1.1763	0.992	1.3755		6	0.3554	0.3153	0.3169	0.3084	0.312	0.3122
7	1.2833	1.0871	1.3191	1.2556	1.144	1.0979		7	0.364	0.3408	0.3113	0.3196	0.322	0.3132
8	1.3043	1.1303	1.3212	1.0835	1.112	0.8588		8	0.3166	0.3187	0.2904	0.2927	0.315	0.31
9	1.1752	1.0433	1.2822	0.9609	1.033	1.1785		9	0.3554	0.3179	0.3264	0.3125	0.309	0.3048
10	1.1735	1.1319	1.2504	0.9483	1.101	1.1071		10	0.3233	0.3221	0.3405	0.3132	0.312	0.3061
11	1.2948	1.1142	1.3092	1.1614		0.9517		11	0.2845	0.3091	0.3248	0.3086		0.3102
12	1.2164	1.0672	1.3053	1.0958		0.7558		12	0.3593	0.3168	0.3049	0.302		0.318
13	1.2165	1.9985	1.297	1.1121		0.6673		13	0.3643	0.2909	0.3099	0.3006		0.3061
14	1.221		1.1803	1.2318				14	0.3544		0.3028	0.3185
15	1.2722		1.0693	1.1518				15	0.3156		0.3068	0.3118
16				1.0147				16				0.3153
Mean	1.16759							Mean	0.3189
s.d.	0.09313							s.d.	0.00818
	LMWH (g)								LMWH (g)
	Replicate	Replicate	Replicate	Replicate	Replicate	Replicate			Replicate	Replicate	Replicate	Replicate	Replicate	Replicate
1	1.429	1.3247	1.5389	1.566	1.346	1.4575		1	0.3162	0.374	0.2962	0.312	0.3242	0.3688
2	1.4086	1.3771	1.5295	1.393	1.35	1.362		2	0.3218	0.384	0.3618	0.347	0.3217	0.329
3	1.4332	1.32	1.4457	1.387	1.278	1.4503		3	0.3085	0.371	0.3185	0.338	0.3516	0.3267
4	1.5027	1.3213	1.5333	1.344	1.499	1.3244		4	0.2928	0.344	0.3028	0.347	0.3178	0.3293
5	1.5183	1.339	1.4081	1.437	1.244	1.422		5	0.3285	0.374	0.3785	0.3402	0.2863	0.3247
6	1.2964	1.3116	1.4835	1.399	1.3078	1.3078		6	0.3223	0.344	0.3323	0.311	0.2913	0.3678
7	1.40887	1.3565	1.4141	1.266	1.325	1.4078		7	0.3336	0.361	0.3436	0.3323	0.2987	0.3445
8	1.3495	1.2881	1.4272	1.4447	1.392	1.3943		8	0.3591	0.344	0.3691	0.3173	0.3215	0.3447
9	1.4046	1.211	1.4473	1.409	1.358	1.3934		9	0.3042	0.338	0.3142	0.369	0.3106	0.3498
10	1.4332	1.2813	1.4779	1.369	1.2996	1.4605		10	0.3101	0.334	0.3201	0.3003	0.3783	0.3547
11	1.31	1.2218	1.4053	1.35	1.3343	1.3901		11	0.2983	0.352	0.3083	0.288	0.3278	0.3725
12	1.592	1.2553	1.3866	1.387	1.389			12	0.31	0.344	0.33	0.3023	0.3566
13		1.3283			1.3227			13		0.343			0.3363
14					1.3288			14					0.3021
15								15
16								16
Mean	1.3865							Mean	0.333
s.d.	0.05623							s.d.	0.0145
	LH NP (g)								LH NP (g)
	Replicate	Replicate	Replicate	Replicate	Replicate	Replicate			Replicate	Replicate	Replicate	Replicate	Replicate	Replicate
1	1.5274	1.4968	1.538	1.4574	1.5425	1.4924		1	0.3621	0.3543	0.3477	0.338	0.344	0.3556
2	1.5363	1.4929	1.5052	1.462	1.4743	1.5241		2	0.3569	0.3644	0.3334	0.3234	0.359	0.3444
3	1.5515	1.551	1.5091	1.4909	1.5111	1.5408		3	0.362	0.3643	0.3448	0.3067	0.343	0.3581
4	1.5181	1.5274	1.5271	1.5044	1.4643	1.4843		4	0.3572	0.3674	0.3203	0.3068	0.3608	0.3761
5	1.6014	1.5403	1.5069	1.502	1.5079	1.4988		5	0.368	0.3634	0.3422	0.3293	0.3506	0.3302
6	1.5196	1.5127	1.4952	1.5078	1.492	1.4096		6	0.3646	0.3645	0.351	0.3578	0.3549	0.324
7	1.3662	1.428	1.5079	1.5087	1.4935	1.5111		7	0.3709	0.3693	0.343	0.3564	0.345	0.3601
8	1.4541	1.5125	1.51	1.4992	1.51	1.4938		8	0.3892	0.3545	0.345	0.3525	0.364	0.3103
9	1.5787	1.4265	1.4493	1.497	1.5934	1.4999		9	0.3476	0.3656	0.3671	0.3518	0.332	0.3632
10	1.4425	1.4923	1.5188	1.4965	1.545	1.5467		10	0.375	0.3584	0.2751	0.3345	0.311	0.3476
11	1.4296	1.4453	1.517	1.4923				11	0.3809	0.3423	0.3541	0.3455
12	1.7987	1.4929						12	0.368	0.3584
13	1.381	1.4293						13	0.3659	0.342
14	1.4186	1.585						14	0.3649	0.3445
15		1.5196						15		0.3355
16								16
Mean	1.5032							Mean	0.3486
s.d.	0.00799							s.d.	0.01134
	TLH NP (g)								TLH NP (g)
	Replicate	Replicate	Replicate	Replicate	Replicate	Replicate			Replicate	Replicate	Replicate	Replicate	Replicate	Replicate
1	1.7389	1.6838	1.729	2.0037	1.855	1.7308		1	0.3636	0.3843	0.3656	0.3748	0.3569	0.4043
2	1.7295	1.5531	1.7086	1.8435	1.9355	1.7723		2	0.343	0.3534	0.3521	0.3648	0.3535	0.3686
3	1.6457	1.5962	1.7332	1.8234	1.9645	1.64		3	0.3318	0.3833	0.3458	0.3669	0.3697	0.3645
4	1.7333	1.5333	1.8027	1.8158	1.8743	1.8363		4	0.3475	0.3733	0.3599	0.3748	0.3593	0.4166
5	1.6081	1.6208	1.8183	1.82	1.8834	1.8079		5	0.3703	0.3808	0.3624	0.3674	0.3802	0.4198
6	1.8835	1.5991	1.5964	1.8472	1.8743	1.8332		6	0.358	0.3804	0.3776	0.3748	0.3764	0.4048
7	1.9141	1.537	1.70887	1.777	1.8634	1.8293		7	0.3779	0.377	0.3544	0.3688	0.3769	0.3985
8	1.4272	1.638	1.6495	1.8169	1.8845	1.8767		8	0.3819	0.368	0.3824	0.3677	0.3609	0.387
9	1.8473	1.4905	1.7046	1.7984	1.9173	1.8253		9	0.3756	0.3605	0.3662	0.3778	0.3517	0.3851
10	1.7779	1.5989	1.7332	1.7525	1.8455	1.8567		10	0.3856	0.389	0.3824	0.356	0.3532	0.3597
11	1.8053	1.5487	1.61			1.8769		11	0.3875	0.36702	0.3693			0.3616
12	2.0866	1.5867				1.8783		12	0.3848	0.389				0.36613
13	1.82013	1.6502				1.779		13	0.3849	0.3833				0.3554
14	1.82046	1.5247						14	0.3766	0.369
15	1.73016	1.509						15	0.3453	0.368
16								16
Mean	1.7647							Mean	0.3709
s.d.	0.10961							s.d.	0.00753

## Sheet: Fig.6
Fig. 6d	Diameter (nm)	CTLH NP		Fig. 6f	BCI
	0.4	0			Replicate	Replicate	Replicate	Replicate	Replicate	Replicate	mean	s.d.
	0.4632	0		PBS	11.765	12.875	13.567	10.43	13.67	13.45	12.6283	1.28683
	0.5365	0		TLH NP	125.423	103.45	116.332	133.56	103.2	117.4	116.56	11.9885
	0.6213	0		CTLH NP	124.56	132.44	150.653	123.2	133.13	152.45	136.072	12.6556
	0.7195	0
	0.8332	0		Fig. 6i	Dissolution degree
	0.9649	0			PBS
	1.117	0		Time (h)	Replicate	Replicate	Replicate	Replicate	Replicate	Replicate	mean	s.d.
	1.294	0		0	0.0207	0.0508	0.0514	0.0602	0.0535	0.0723	0.05148	0.0171
	1.499	0		0.5	0.0311	0.0642	0.0616	0.0621	0.0653	0.0933	0.06293	0.01972
	1.736	0		1.5	0.0378	0.0612	0.0756	0.0702	0.0682	0.0923	0.06755	0.01795
	2.01	0		3	0.047	0.0587	0.0734	0.0802	0.0832	0.1098	0.07538	0.02171
	2.328	0		5	0.08197	0.10003	0.0865	0.0993	0.1032	0.1434	0.1024	0.02176
	2.696	0			TLH NP
	3.122	0		Time (h)	Replicate	Replicate	Replicate	Replicate	Replicate	Replicate	mean	s.d.
	3.615	0		0	0.0398	0.0682	0.0559	0.0573	0.0534	0.0766	0.05853	0.01269
	4.187	0		0.5	0.0987	0.1265	0.1334	0.1032	0.1423	0.1204	0.12075	0.01704
	4.849	0		1.5	0.2226	0.3576	0.3266	0.3043	0.4184	0.3454	0.32915	0.06483
	5.615	0		3	0.6416	0.9455	0.9011	0.8913	1.1021	0.8832	0.89413	0.14821
	6.503	0		5	0.934	1.2205	1.2409	1.1933	1.5293	1.2032	1.2202	0.18915
	7.531	0			CTLH
	8.721	0		Time (h)	Replicate	Replicate	Replicate	Replicate	Replicate	Replicate	mean	s.d.
	10.1	0		0	0.02998	0.0601	0.06562	0.0583	0.0532	0.0409	0.05135	0.0134
	11.7	0		0.5	0.109	0.3756	0.3366	0.333	0.5984	0.3345	0.34785	0.15564
	13.54	0		1.5	0.5128	0.7352	0.7132	0.7322	0.922	0.7743	0.73162	0.13138
	15.69	0		3	1.5386	1.9976	1.8743	1.843	2.1344	1.8934	1.88022	0.19833
	18.17	0		5	1.722	2.3654	2.3376	2.7834	2.233	2.3564	2.29963	0.34092
	21.04	0			URK
	24.36	0		Time (h)	Replicate	Replicate	Replicate	Replicate	Replicate	Replicate	mean	s.d.
	28.21	0		0	0.083	0.052	0.05	0.053	0.049	0.034	0.0535	0.01603
	32.67	0		0.5	0.1301	0.2655	0.2433	0.245	0.256	0.345	0.24748	0.06886
	37.84	0		1.5	0.3219	0.4126	0.4003	0.5022	0.4023	0.3984	0.40628	0.0574
	43.82	0		3	0.972	1.178	1.154	1.367	1.184	1.183	1.173	0.12541
	50.75	0		5	1.4918	1.9026	2.2834	1.9034	1.934	1.945	1.91003	0.25148
	58.77	0
	68.06	0		Fig. 6k	Relative fluorescence
	78.82	0			Replicate	Replicate	Replicate	Replicate	Replicate	Replicate	mean	s.d.
	91.28	1.6		TLH NP	1	1	1	1	1	1	1	0
	105.7	4.9		CTLH NP	7.76642	7.32206	6.53936	8.22587	7.39305	8.03666	7.49452	0.60637
	122.4	9
	141.8	12.8
	164.2	15.2
	190.1	15.8
	220.2	14.4
	255	11.6
	295.3	8
	342	4.5
	396.1	1.8
	458.7	0.3
	531.2	0
	615.1	0
	712.4	0
	825	0
	955.4	0
	1106	0
	1281	0
	1484	0
	1718	0
	1990	0
	2305	0
	2669	0
	3091	0
	3580	0
	4145	0
	4801	0
	5560	0
	6439	0
	7456	0
	8635	0
	10000	0

## Sheet: Fig.7
Fig. 7b	Relative fluorescence
		Replicate	Replicate	Replicate	Replicate	Replicate	Replicate	mean	s.d.
Model	Saline	1	1	1	1	1	1	1	0
Normal	Cy5-TLH NP	5.0124	5.8752	5.9432	5.7864	5.293	5.934	5.6395	0.39221
	Cy5-CTLH NP	5.9234	5.7488	5.5742	5.70432	5.98	5.22	5.6918	0.27442
Model	Cy5-TLH NP	45.78	41.43	47.32	49.86	49.53	48.45	47.0617	3.1393
	Cy5-CTLH NP	59.98	47.65	52.44	56.23	59.53	60.24	56.0117	5.07399

## Sheet: Fig.8
Fig. 8b	The normalized thrombus weight (mg)									Fig. 8g	Relative TAFI levels									Fig. 8n	Relative ROS levels
	Replicate	Replicate	Replicate	Replicate	Replicate	Replicate	mean	s.d.			Replicate	Replicate	Replicate	Replicate	Replicate	Replicate	mean	s.d.			Replicate	Replicate	Replicate	Replicate	Replicate	Replicate	mean	s.d.
Normal	1.6743	1.2567	1.7842	1.0421	1.0345	0.934	1.2862	0.361		Normal	1	1	1	1	1	1	1	0		Normal	1	1	1	1	1	1	1	0
Model	21.9853	22.6784	18.3211	20.6543	23.34	20.234	21.2015	1.83895		Model	3.08694	2.9654	2.8944	3.1564	2.8644	2.9802	2.9913	0.11197		Model	15.5843	19.953	16.6784	17.4432	15.8232	17.832	17.219	1.60085
TLH NP	7.923	8.156	9.04	7.895	7.882	8.923	8.3023	0.53577		TLH NP	1.32172	1.3078	1.2584	1.2357	1.32876	1.2827	1.2892	0.03694		TLH NP	3.0097	2.934	2.365	2.9765	2.8745	2.3465	2.751	0.30956
CTLH NP	5.674	4.8965	4.7831	6.788	6.293	6.913	5.8903	0.92366		CTLH NP	1.24055	1.1934	1.0543	1.064	1.1987	1.1026	1.1423	0.07861		CTLH NP	1.124	1.026	1.387	1.815	1.8623	1.762	1.4954	0.36901
Fig. 8c	Thrombus length (mm)
	Replicate	Replicate	Replicate	Replicate	Replicate	Replicate	mean	s.d.		Fig. 8h	Relative PAI-1 levels									Fig. 8p	MPO (μg/mL)
Normal	0	0	0	0	0	0	0	0			Replicate	Replicate	Replicate	Replicate	Replicate	Replicate	mean	s.d.			Replicate	Replicate	Replicate	Replicate	Replicate	Replicate	mean	s.d.
Model	7.6532	8.1043	8.5321	7.9832	8.023	7.977	8.0455	0.28398		Normal	1	1	1	1	1	1	1	0		Normal	0.01043	0.01673	0.01379	0.01588	0.01683	0.01193	0.0143	0.00267
TLH NP	2.2987	2.1873	1.9873	2.034	1.998	2.0932	2.0998	0.12216		Model	3.77863	2.905	3.5677	3.76	3.4892	3.8879	3.5656	0.3529		Model	0.48945	0.5042	0.4025	0.43021	0.5285	0.40293	0.4596	0.0547
CTLH NP	1.9	1.5432	1.86434	1.7543	1.983	1.784	1.8048	0.15217		TLH NP	1.51145	1.78	1.3978	1.4896	1.5974	1.3875	1.5273	0.14612		TLH NP	0.0548	0.05221	0.06477	0.0644	0.0674	0.0533	0.0595	0.00675
										CTLH NP	1.38168	1.367	1.15	1.07	1.19	1.31	1.2453	0.12744		CTLH NP	0.0219	0.0257	0.0197	0.0164	0.0345	0.0287	0.0245	0.00655
										Fig. 8i	Relative TNF-𝛼 levels
											Replicate	Replicate	Replicate	Replicate	Replicate	Replicate	mean	s.d.
										Normal	1	1	1	1	1	1	1	0
										Model	2.94	3.01	2.4687	2.7032	2.5409	2.67944	2.7237	0.21428
										TLH NP	1.76	1.67	1.4633	1.36787	1.3674	1.2874	1.486	0.1881
										CTLH NP	1.45	1.37	1.005	1.1084	1.2085	1.2034	1.2242	0.16394
										Fig. 8j	Relative IL-6 levels
											Replicate	Replicate	Replicate	Replicate	Replicate	Replicate	mean	s.d.
										Normal	1	1	1	1	1	1	1	0
										Model	3.27367	3.79296	3.4356	3.2345	3.30021	3.3533	3.3984	0.2055
										TLH NP	1.72802	1.66221	1.7345	1.7855	1.8876	1.6411	1.7398	0.08929
										CTLH NP	1.63347	1.35094	1.534	1.34	1.567	1.4003	1.471	0.12341
										Fig. 8k	Relative NF-𝑘B levels
											Replicate	Replicate	Replicate	Replicate	Replicate	Replicate	mean	s.d.
										Normal	1	1	1	1	1	1	1	0
										Model	3.807	3.794	3.5043	3.5753	3.3964	3.755	3.6387	0.17132
										TLH NP	1.51	1.5654	1.5045	1.5645	1.5987	1.5583	1.5502	0.03622
										CTLH NP	1.44	1.3654	1.4045	1.4645	1.3987	1.2554	1.3881	0.07353
										Fig. 8l	Relative vWF levels
											Replicate	Replicate	Replicate	Replicate	Replicate	Replicate	mean	s.d.
										Normal	1	1	1	1	1	1	1	0
										Model	4.76	5.18	4.89003	5.0863	4.7897	4.9854	4.9486	0.1662
										TLH NP	1.84	1.7054	1.7843	1.6338	1.5784	1.478	1.67	0.134
										CTLH NP	1.39	1.58	1.5782	1.3879	1.4897	1.2984	1.454	0.11424

## Sheet: Fig.9
Fig. 9b (Fetal weight)	Normal (g)							Fig. 9b (Placenta weight)	Normal (g)
	Replicate	Replicate	Replicate	Replicate	Replicate	Replicate			Replicate	Replicate	Replicate	Replicate	Replicate	Replicate
1	1.9334	2.0455	1.8893	1.777	2.16	2.06		1	0.4482	0.356	0.3873	0.334	0.42	0.39
2	1.7997	1.9845	1.9834	1.893	2.06	2.14		2	0.3696	0.3467	0.368	0.389	0.44	0.387
3	1.7307	1.843	1.7734	1.998	2.31	2.04		3	0.3458	0.4456	0.4234	0.402	0.47	0.412
4	1.7135	1.9934	2.035	1.765	2.13	2.25		4	0.4284	0.4109	0.4085	0.399	0.41	0.421
5	1.7184	2.0435	1.9845	1.874	2.1	2.23		5	0.426	0.3986	0.3943	0.387	0.39	0.411
6	1.82	1.8345	1.8834	2.093	2.05	2.16		6	0.3317	0.4387	0.412	0.376	0.38	0.398
7	1.8064	1.9034	2.045	1.983	2.18	2.13		7	0.3491	0.4067	0.3984	0.402	0.401	0.404
8	1.8846	1.8835	1.9334	1.818	2.2	2.17		8	0.3958	0.3874	0.4023	0.413	0.422	0.412
9	1.7658	1.9034	1.9934	1.87	1.9	2.18		9	0.3255	0.3675	0.3984	0.398	0.398	0.399
10	1.9381	2.0955	2.0038	1.91	1.88	2.168		10	0.4023	0.4033	0.4213	0.388	0.392	0.391
11	1.7263	1.9883	1.993	2.04				11	0.4112	0.4401	0.4111	0.367
12		2.094	1.8763	1.88				12		0.4028	0.3938	0.402
13			1.9023					13			0.3984
14								14
15								15
16								16
mean	1.9792							mean	0.3982
s.d.	0.12743							s.d.	0.01012
	Model (g)								Model (g)
	Replicate	Replicate	Replicate	Replicate	Replicate	Replicate			Replicate	Replicate	Replicate	Replicate	Replicate	Replicate
1	1.1354	1.13	1.28	1.2	1.277	1.309		1	0.2194	0.289	0.36	0.2984	0.308	0.288
2	1.0856	1.3	1.46	1.178	1.198	1.268		2	0.3649	0.223	0.283	0.2874	0.313	0.276
3	1.2209	1.31	1.24	1.388	1.309	1.332		3	0.2761	0.268	0.283	0.278	0.298	0.313
4	1.1697	1.08	1.25	1.283	1.109	1.322		4	0.2141	0.286	0.254	0.308	0.278	0.333
5	1.0446	1.23	1.165	1.383	1.2093	1.298		5	0.285	0.283	0.276	0.298	0.308	0.293
6	1.1863	1.28	1.168	1.198	1.302	1.287		6	0.3184	0.288	0.302	0.288	0.33	0.299
7	1.2656	1.32	1.169	1.223	1.133	1.3012		7	0.3196	0.31	0.312	0.308	0.297	0.289
8	1.0935	1.22	1.164	1.234	0.987	1.2943		8	0.2327	0.278	0.309	0.288	0.299	0.301
9	0.9709		1.158	1.304	1.302	1.2844		9	0.3125		0.321	0.31	0.301	0.311
10	0.9583		1.156	1.1802				10	0.2532		0.318	0.299
11	1.1714		1.168	1.2093				11	0.2486		0.312	0.309
12	1.1058		1.189	1.3028				12	0.222		0.306	0.33
13	1.1221			1.2874				13	0.2406			0.294
14	1.2418							14	0.2885
15	1.1618							15	0.2818
16	1.0247							16	0.3253
mean	1.222							mean	0.2933
s.d.	0.05982							s.d.	0.01303
	TLH NP (g)								TLH NP (g)
	Replicate	Replicate	Replicate	Replicate	Replicate	Replicate			Replicate	Replicate	Replicate	Replicate	Replicate	Replicate
1	1.6753	1.7043	1.7792	1.8023	1.794	1.802		1	0.3437	0.3874	0.3687	0.3583	0.3365	0.348
2	1.6906	1.778	1.8023	1.7983	1.812	1.812		2	0.3767	0.3612	0.3568	0.3482	0.3471	0.3747
3	1.6127	1.7284	1.745	1.7783	1.803	1.804		3	0.3887	0.3764	0.3984	0.3331	0.3987	0.3889
4	1.5303	1.6973	1.7534	1.7843	1.803	1.793		4	0.3835	0.3813	0.376	0.367	0.3674	0.3678
5	1.6296	1.7823	1.7634	1.7983	1.811	1.799		5	0.358	0.3652	0.3875	0.367	0.3682	0.3823
6	1.6276	1.8023	1.8088	1.803	1.799	1.823		6	0.3328	0.3582	0.3872	0.375	0.3668	0.3657
7	1.762	1.7832	1.6964	1.814	1.805	1.842		7	0.363	0.3712	0.3682	0.3692	0.3702	0.4001
8	1.781	1.7056	1.7256	1.7782	1.81	1.805		8	0.3574	0.3832	0.358	0.348	0.359	0.3997
9	1.7516	1.7156	1.7892	1.8034	1.823	1.819		9	0.3716	0.3762	0.3987	0.402	0.391	0.419
10	1.7404		1.7345	1.7934	1.803	1.823		10	0.3675		0.3917	0.391	0.386	0.394
11	1.6813				1.8103	1.802		11	0.3843				0.366	0.406
12	1.6854					1.825		12	0.3763					0.398
13								13
14								14
15								15
16								16
mean	1.7665							mean	0.3735
s.d.	0.04994							s.d.	0.00821
	CTLH NP (g)								CTLH NP (g)
	Replicate	Replicate	Replicate	Replicate	Replicate	Replicate			Replicate	Replicate	Replicate	Replicate	Replicate	Replicate
1	1.8433	2.053	2.1886	2.0033	2.0154	2.0803		1	0.3907	0.3623	0.4149	0.4087	0.4094	0.3867
2	1.7276	2.0018	2.0954	1.8876	1.9656	2.0956		2	0.3969	0.3838	0.4174	0.4149	0.4249	0.4197
3	1.8481	2.1615	1.9292	2.0081	2.1009	2.0177		3	0.4201	0.3858	0.4275	0.4381	0.3961	0.4217
4	1.6747	2.1089	1.916	1.8347	2.0497	1.9353		4	0.3604	0.3737	0.4125	0.3784	0.41	0.4265
5	1.6789	2.2228	2.0913	1.8389	1.9246	1.8346		5	0.3313	0.3863	0.3773	0.3993	0.45	0.401
6	1.7455	2.2544	2.1839	1.9055	2.0663	2.0326		6	0.3679	0.3725	0.45	0.3859	0.3784	0.3458
7	1.8461	2.2127	1.8449	2.0061	2.1456	2.167		7	0.3835	0.4073	0.41677	0.4015	0.3796	0.356
8	1.6253	2.31185	1.7849	1.7853	1.9735	2.186		8	0.3801	0.4121	0.41876	0.3981	0.3927	0.3804
9	1.7173	2.0849	1.8956	1.8773	1.8509	1.9566		9	0.3368	0.4046	0.41864	0.3848	0.3725	0.3846
10	1.7278	2.1939	1.5911	1.8878	1.8383	2.0454		10	0.3788	0.4054	0.4336	0.3968	0.3932	0.3805
11	1.7371	2.16	1.5563	1.8971	2.0514	2.0863		11	0.3974	0.4085	0.4272	0.3954	0.3886	0.3973
12		2.2492	1.8197	2.0175	1.9858	2.0904		12		0.3847	0.4018	0.3809	0.382	0.4193
13			2.0906		2.0021			13			0.3902		0.3906
14			2.4859		2.1218			14			0.4023		0.3985
15			1.9826		2.0418			15			0.4144		0.3718
16					1.9047			16					0.3853
mean	1.9722							mean	0.3949
s.d.	0.14184							s.d.	0.01237

## Sheet: Supplementary Fig.2
Supplementary Fig. 2a	ppm	LMWH	ppm	LA	ppm	LH	ppm	TLH	Supplementary Fig. 2b	Wavenumber (cm-1)	LMWH	LH	TLH	Supplementary Fig. 2c	Magnetic field (mT)	Tempol	TLH
	-3.83905	313.717	-3.84151	608.987	-3.84151	904.586	-3.83905	1206.85		4000	103.7	86.6	72.31		317.59	0.02638	-0.01971
	-3.83874	313.578	-3.8412	609.104	-3.8412	904.6	-3.83874	1206.85		3999	103.7	86.6	72.3		317.59	0.02803	-0.02177
	-3.83844	313.308	-3.8409	609.04	-3.8409	904.72	-3.83844	1206.86		3998	103.71	86.6	72.3		317.59	0.02846	-0.02108
	-3.83813	313.038	-3.84059	609.034	-3.84059	904.661	-3.83813	1207.01		3997	103.71	86.6	72.29		317.591	0.0279	-0.02119
	-3.83783	313.283	-3.84029	609.054	-3.84029	904.748	-3.83783	1207.04		3996	103.71	86.6	72.29		317.591	0.02781	-0.02317
	-3.83752	313.606	-3.83998	609.092	-3.83998	904.774	-3.83752	1207.2		3995	103.71	86.6	72.29		317.591	0.02747	-0.02473
	-3.83721	313.371	-3.83967	608.937	-3.83967	904.596	-3.83721	1207.11		3994	103.7	86.6	72.3		317.591	0.02726	-0.02629
	-3.83691	313.238	-3.83937	609.009	-3.83937	904.513	-3.83691	1206.76		3993	103.7	86.6	72.3		317.591	0.02775	-0.02774
	-3.8366	313.565	-3.83906	609.129	-3.83906	904.437	-3.8366	1206.76		3992	103.7	86.6	72.3		317.591	0.02825	-0.02874
	-3.8363	313.3	-3.83876	609.283	-3.83876	904.367	-3.8363	1206.82		3991	103.7	86.58	72.29		317.591	0.02872	-0.02956
	-3.83599	313.465	-3.83845	609.602	-3.83845	904.428	-3.83599	1206.97		3990	103.7	86.57	72.28		317.591	0.02927	-0.0305
	-3.83569	314.043	-3.83815	609.336	-3.83815	904.578	-3.83569	1206.72		3989	103.7	86.57	72.27		317.592	0.03008	-0.03128
	-3.83538	314.123	-3.83784	609.057	-3.83784	904.635	-3.83538	1206.85		3988	103.7	86.57	72.27		317.592	0.03106	-0.03171
	-3.83507	314.227	-3.83753	609.2	-3.83753	904.528	-3.83507	1207.04		3987	103.69	86.56	72.27		317.592	0.03202	-0.03144
	-3.83477	313.921	-3.83723	609.141	-3.83723	904.479	-3.83477	1206.9		3986	103.69	86.56	72.27		317.592	0.03262	-0.03024
	-3.83446	313.688	-3.83692	608.926	-3.83692	904.566	-3.83446	1206.88		3985	103.69	86.57	72.28		317.592	0.03351	-0.02842
	-3.83416	313.945	-3.83662	608.848	-3.83662	904.495	-3.83416	1206.93		3984	103.7	86.57	72.28		317.592	0.03465	-0.02652
	-3.83385	313.743	-3.83631	608.553	-3.83631	904.537	-3.83385	1206.83		3983	103.7	86.58	72.29		317.593	0.03583	-0.02461
	-3.83355	313.607	-3.83601	609.027	-3.83601	904.353	-3.83355	1206.87		3982	103.69	86.58	72.3		317.593	0.03737	-0.02255
	-3.83324	313.767	-3.8357	609.081	-3.8357	904.387	-3.83324	1206.99		3981	103.7	86.58	72.31		317.593	0.03901	-0.02046
	-3.83294	313.392	-3.8354	609.057	-3.8354	904.348	-3.83294	1206.97		3980	103.7	86.58	72.31		317.593	0.0405	-0.01849
	-3.83263	313.453	-3.83509	609.564	-3.83509	904.126	-3.83263	1206.73		3979	103.71	86.58	72.32		317.593	0.04156	-0.01648
	-3.83232	313.546	-3.83478	609.415	-3.83478	904.16	-3.83232	1206.67		3978	103.71	86.57	72.31		317.593	0.04246	-0.01466
	-3.83202	313.577	-3.83448	609.508	-3.83448	904.198	-3.83202	1207.13		3977	103.71	86.56	72.31		317.594	0.0431	-0.01309
	-3.83171	313.688	-3.83417	609.236	-3.83417	904.402	-3.83171	1207.04		3976	103.71	86.55	72.3		317.594	0.04339	-0.01213
	-3.83141	313.782	-3.83387	609.38	-3.83387	904.382	-3.83141	1206.9		3975	103.71	86.55	72.3		317.594	0.04323	-0.01201
	-3.8311	313.344	-3.83356	609.357	-3.83356	904.258	-3.8311	1207.15		3974	103.7	86.55	72.29		317.594	0.04328	-0.01274
	-3.8308	312.826	-3.83326	609.216	-3.83326	904.184	-3.8308	1207.18		3973	103.7	86.57	72.28		317.594	0.04381	-0.01452
	-3.83049	313.054	-3.83295	609.384	-3.83295	904.221	-3.83049	1206.97		3972	103.7	86.58	72.28		317.594	0.04467	-0.01763
	-3.83018	313.483	-3.83265	609.161	-3.83265	904.215	-3.83018	1206.85		3971	103.7	86.57	72.28		317.594	0.0455	-0.02183
	-3.82988	313.289	-3.83234	609.216	-3.83234	904.29	-3.82988	1206.69		3970	103.7	86.57	72.29		317.595	0.04644	-0.02691
	-3.82957	313.296	-3.83203	609.164	-3.83203	904.392	-3.82957	1206.74		3969	103.69	86.56	72.3		317.595	0.04745	-0.03265
	-3.82927	313.741	-3.83173	608.683	-3.83173	904.346	-3.82927	1206.7		3968	103.68	86.56	72.3		317.595	0.04825	-0.03856
	-3.82896	313.532	-3.83142	609.091	-3.83142	904.336	-3.82896	1206.85		3967	103.67	86.56	72.31		317.595	0.04887	-0.04416
	-3.82866	313.682	-3.83112	609.025	-3.83112	904.25	-3.82866	1206.8		3966	103.66	86.57	72.3		317.595	0.04959	-0.04893
	-3.82835	313.914	-3.83081	608.719	-3.83081	904.274	-3.82835	1206.66		3965	103.66	86.58	72.3		317.595	0.0507	-0.05299
	-3.82805	314.011	-3.83051	608.573	-3.83051	904.349	-3.82805	1206.64		3964	103.67	86.58	72.3		317.596	0.05201	-0.05658
	-3.82774	314.096	-3.8302	608.626	-3.8302	904.324	-3.82774	1206.84		3963	103.67	86.57	72.3		317.596	0.05357	-0.05926
	-3.82743	313.692	-3.82989	608.32	-3.82989	904.145	-3.82743	1206.77		3962	103.68	86.57	72.3		317.596	0.05573	-0.06092
	-3.82713	313.288	-3.82959	608.841	-3.82959	904.214	-3.82713	1206.63		3961	103.68	86.57	72.29		317.596	0.05811	-0.06148
	-3.82682	313.122	-3.82928	609.024	-3.82928	904.293	-3.82682	1206.36		3960	103.68	86.57	72.29		317.596	0.05996	-0.06103
	-3.82652	313.343	-3.82898	608.97	-3.82898	904.373	-3.82652	1206.41		3959	103.68	86.57	72.28		317.596	0.06121	-0.05947
	-3.82621	313.078	-3.82867	608.754	-3.82867	904.349	-3.82621	1206.57		3958	103.68	86.58	72.28		317.596	0.06187	-0.05685
	-3.82591	312.66	-3.82837	608.713	-3.82837	904.429	-3.82591	1206.72		3957	103.69	86.59	72.29		317.597	0.06212	-0.05323
	-3.8256	312.297	-3.82806	609.255	-3.82806	904.561	-3.8256	1206.71		3956	103.69	86.59	72.29		317.597	0.06202	-0.04851
	-3.8253	312.018	-3.82776	609.179	-3.82776	904.355	-3.8253	1206.7		3955	103.69	86.6	72.3		317.597	0.06166	-0.04306
	-3.82499	312.243	-3.82745	608.429	-3.82745	904.208	-3.82499	1206.99		3954	103.68	86.59	72.3		317.597	0.06125	-0.03726
	-3.82468	312.51	-3.82714	608.39	-3.82714	904.208	-3.82468	1207.04		3953	103.68	86.59	72.3		317.597	0.06066	-0.03199
	-3.82438	312.962	-3.82684	608.812	-3.82684	904.268	-3.82438	1206.89		3952	103.67	86.58	72.29		317.597	0.05977	-0.02758
	-3.82407	313.084	-3.82653	608.961	-3.82653	904.302	-3.82407	1207.09		3951	103.66	86.57	72.29		317.598	0.05867	-0.02388
	-3.82377	312.862	-3.82623	609.051	-3.82623	904.254	-3.82377	1206.96		3950	103.65	86.57	72.29		317.598	0.05741	-0.02063
	-3.82346	312.788	-3.82592	609.289	-3.82592	904.301	-3.82346	1206.95		3949	103.64	86.56	72.3		317.598	0.05577	-0.01797
	-3.82316	313.267	-3.82562	609.91	-3.82562	904.276	-3.82316	1206.99		3948	103.64	86.56	72.3		317.598	0.05382	-0.01592
	-3.82285	313.454	-3.82531	609.706	-3.82531	904.285	-3.82285	1206.96		3947	103.65	86.56	72.3		317.598	0.05181	-0.01461
	-3.82254	312.932	-3.825	609.256	-3.825	904.265	-3.82254	1206.86		3946	103.66	86.57	72.29		317.598	0.04994	-0.0139
	-3.82224	313.221	-3.8247	609.23	-3.8247	904.272	-3.82224	1206.66		3945	103.67	86.58	72.29		317.598	0.04834	-0.01363
	-3.82193	313.234	-3.82439	609.661	-3.82439	904.149	-3.82193	1206.62		3944	103.67	86.59	72.29		317.599	0.04718	-0.01365
	-3.82163	313.33	-3.82409	609.593	-3.82409	904.222	-3.82163	1206.49		3943	103.67	86.59	72.28		317.599	0.04618	-0.01369
	-3.82132	313.648	-3.82378	609.162	-3.82378	904.271	-3.82132	1206.73		3942	103.67	86.59	72.28		317.599	0.04528	-0.01362
	-3.82102	314.039	-3.82348	608.895	-3.82348	904.343	-3.82102	1206.8		3941	103.67	86.58	72.28		317.599	0.04453	-0.01347
	-3.82071	313.91	-3.82317	608.886	-3.82317	904.213	-3.82071	1206.72		3940	103.67	86.57	72.29		317.599	0.04384	-0.01299
	-3.82041	313.975	-3.82287	609.08	-3.82287	904	-3.82041	1206.44		3939	103.68	86.57	72.29		317.599	0.04343	-0.01194
	-3.8201	313.882	-3.82256	608.617	-3.82256	904.063	-3.8201	1206.56		3938	103.7	86.57	72.29		317.599	0.04384	-0.0105
	-3.81979	313.75	-3.82225	609.028	-3.82225	904.187	-3.81979	1206.58		3937	103.71	86.56	72.28		317.6	0.04496	-0.00885
	-3.81949	313.705	-3.82195	609.107	-3.82195	904.165	-3.81949	1206.42		3936	103.71	86.56	72.28		317.6	0.04654	-0.00702
	-3.81918	313.555	-3.82164	609.228	-3.82164	904.212	-3.81918	1206.73		3935	103.71	86.56	72.27		317.6	0.04836	-0.00483
	-3.81888	313.68	-3.82134	609.23	-3.82134	904.221	-3.81888	1206.89		3934	103.71	86.56	72.28		317.6	0.05008	-0.00267
	-3.81857	314.099	-3.82103	609.242	-3.82103	904.225	-3.81857	1206.88		3933	103.7	86.56	72.28		317.6	0.05177	-0.000509
	-3.81827	314.246	-3.82073	609.14	-3.82073	904.229	-3.81827	1206.83		3932	103.69	86.55	72.29		317.6	0.0534	0.00121
	-3.81796	313.759	-3.82042	608.607	-3.82042	904.1	-3.81796	1206.63		3931	103.68	86.55	72.3		317.601	0.05477	0.00255
	-3.81765	313.403	-3.82011	608.777	-3.82011	904.084	-3.81765	1206.65		3930	103.68	86.56	72.31		317.601	0.05584	0.00357
	-3.81735	313.019	-3.81981	608.815	-3.81981	904.003	-3.81735	1206.63		3929	103.68	86.56	72.31		317.601	0.05655	0.00445
	-3.81704	312.796	-3.8195	608.77	-3.8195	904.123	-3.81704	1206.45		3928	103.68	86.57	72.31		317.601	0.0569	0.00491
	-3.81674	313.573	-3.8192	608.37	-3.8192	904.21	-3.81674	1206.58		3927	103.68	86.56	72.31		317.601	0.05695	0.00509
	-3.81643	313.527	-3.81889	608.345	-3.81889	904.142	-3.81643	1206.62		3926	103.68	86.56	72.31		317.601	0.05672	0.00508
	-3.81613	313.206	-3.81859	608.472	-3.81859	904.199	-3.81613	1206.51		3925	103.68	86.56	72.31		317.601	0.05603	0.00493
	-3.81582	313.222	-3.81828	608.626	-3.81828	904.222	-3.81582	1206.53		3924	103.69	86.57	72.29		317.602	0.05459	0.00462
	-3.81552	313.14	-3.81798	608.559	-3.81798	904.236	-3.81552	1206.52		3923	103.69	86.58	72.28		317.602	0.05245	0.0043
	-3.81521	313.385	-3.81767	608.478	-3.81767	904.189	-3.81521	1206.52		3922	103.69	86.58	72.27		317.602	0.05012	0.00384
	-3.8149	313.964	-3.81736	608.77	-3.81736	904.104	-3.8149	1206.63		3921	103.68	86.58	72.27		317.602	0.04796	0.00308
	-3.8146	314.17	-3.81706	608.635	-3.81706	904.184	-3.8146	1206.82		3920	103.68	86.57	72.27		317.602	0.04605	0.00243
	-3.81429	313.75	-3.81675	608.844	-3.81675	904.294	-3.81429	1206.69		3919	103.67	86.56	72.28		317.602	0.0443	0.00207
	-3.81399	313.485	-3.81645	609.156	-3.81645	904.156	-3.81399	1206.52		3918	103.67	86.55	72.29		317.603	0.04299	0.00207
	-3.81368	313.432	-3.81614	609.251	-3.81614	904.16	-3.81368	1206.53		3917	103.65	86.55	72.28		317.603	0.04169	0.00286
	-3.81338	313.415	-3.81584	609.068	-3.81584	904.237	-3.81338	1206.56		3916	103.65	86.54	72.27		317.603	0.04041	0.00424
	-3.81307	313.403	-3.81553	608.699	-3.81553	904.225	-3.81307	1206.38		3915	103.66	86.54	72.27		317.603	0.03937	0.00578
	-3.81276	313.962	-3.81523	608.539	-3.81523	904.329	-3.81276	1206.35		3914	103.67	86.55	72.27		317.603	0.03837	0.0076
	-3.81246	314.182	-3.81492	608.618	-3.81492	904.337	-3.81246	1206.18		3913	103.68	86.56	72.29		317.603	0.03748	0.00961
	-3.81215	313.836	-3.81461	608.768	-3.81461	904.371	-3.81215	1206.22		3912	103.68	86.58	72.31		317.603	0.03674	0.01136
	-3.81185	313.599	-3.81431	608.803	-3.81431	904.396	-3.81185	1206.45		3911	103.67	86.59	72.31		317.604	0.0361	0.01292
	-3.81154	313.252	-3.814	608.922	-3.814	904.398	-3.81154	1206.43		3910	103.66	86.6	72.31		317.604	0.03531	0.01436
	-3.81124	313.171	-3.8137	608.837	-3.8137	904.264	-3.81124	1206.29		3909	103.65	86.6	72.3		317.604	0.0346	0.01571
	-3.81093	313.315	-3.81339	608.851	-3.81339	904.245	-3.81093	1206.19		3908	103.64	86.58	72.28		317.604	0.03399	0.01712
	-3.81063	313.403	-3.81309	608.948	-3.81309	904.293	-3.81063	1206		3907	103.63	86.56	72.27		317.604	0.03339	0.01871
	-3.81032	313.055	-3.81278	609.04	-3.81278	904.298	-3.81032	1206.13		3906	103.62	86.53	72.27		317.604	0.03298	0.02028
	-3.81001	313.212	-3.81247	608.456	-3.81247	904.137	-3.81001	1205.97		3905	103.62	86.5	72.25		317.604	0.03266	0.02172
	-3.80971	312.841	-3.81217	608.599	-3.81217	904.161	-3.80971	1205.94		3904	103.62	86.48	72.24		317.605	0.03217	0.02267
	-3.8094	312.835	-3.81186	608.848	-3.81186	904.056	-3.8094	1206.06		3903	103.62	86.47	72.22		317.605	0.0317	0.02287
	-3.8091	313.054	-3.81156	608.573	-3.81156	903.902	-3.8091	1206.08		3902	103.61	86.47	72.21		317.605	0.03144	0.02246
	-3.80879	313.236	-3.81125	608.662	-3.81125	904.18	-3.80879	1206.02		3901	103.61	86.47	72.22		317.605	0.03137	0.02155
	-3.80849	313.104	-3.81095	608.429	-3.81095	904.139	-3.80849	1205.9		3900	103.6	86.48	72.24		317.605	0.03152	0.02018
	-3.80818	313.308	-3.81064	608.313	-3.81064	904.093	-3.80818	1206.05		3899	103.61	86.48	72.25		317.605	0.032	0.01843
	-3.80788	313.254	-3.81034	608.589	-3.81034	903.947	-3.80788	1206.23		3898	103.61	86.49	72.26		317.606	0.03283	0.01625
	-3.80757	313.279	-3.81003	608.316	-3.81003	903.919	-3.80757	1206.33		3897	103.62	86.5	72.26		317.606	0.03385	0.01353
	-3.80726	313.336	-3.80972	608.634	-3.80972	903.856	-3.80726	1206.49		3896	103.63	86.5	72.26		317.606	0.03514	0.01033
	-3.80696	312.957	-3.80942	608.98	-3.80942	903.878	-3.80696	1206.77		3895	103.63	86.5	72.26		317.606	0.03653	0.00677
	-3.80665	312.802	-3.80911	608.979	-3.80911	903.904	-3.80665	1206.85		3894	103.64	86.51	72.26		317.606	0.03758	0.0027
	-3.80635	313.084	-3.80881	609.199	-3.80881	903.955	-3.80635	1206.48		3893	103.65	86.52	72.28		317.606	0.03826	-0.00189
	-3.80604	313.258	-3.8085	609.078	-3.8085	903.821	-3.80604	1206.52		3892	103.65	86.54	72.29		317.606	0.03846	-0.00671
	-3.80574	313.594	-3.8082	608.622	-3.8082	904.079	-3.80574	1206.61		3891	103.65	86.54	72.29		317.607	0.03837	-0.01146
	-3.80543	313.213	-3.80789	608.321	-3.80789	904.268	-3.80543	1206.64		3890	103.63	86.53	72.28		317.607	0.038	-0.01588
	-3.80512	313.117	-3.80758	608.078	-3.80758	904.224	-3.80512	1206.59		3889	103.62	86.51	72.28		317.607	0.03755	-0.01992
	-3.80482	313.069	-3.80728	608.083	-3.80728	904.233	-3.80482	1206.34		3888	103.61	86.5	72.29		317.607	0.03707	-0.02322
	-3.80451	313.442	-3.80697	608.201	-3.80697	904.1	-3.80451	1206.36		3887	103.6	86.5	72.3		317.607	0.03666	-0.02574
	-3.80421	313.02	-3.80667	608.441	-3.80667	904.063	-3.80421	1206.4		3886	103.6	86.51	72.29		317.607	0.03642	-0.02761
	-3.8039	312.856	-3.80636	608.203	-3.80636	904.136	-3.8039	1206.4		3885	103.6	86.51	72.25		317.608	0.03619	-0.02905
	-3.8036	312.815	-3.80606	608.014	-3.80606	904.17	-3.8036	1206.24		3884	103.6	86.5	72.22		317.608	0.03605	-0.0297
	-3.80329	312.491	-3.80575	608.104	-3.80575	904.29	-3.80329	1206.27		3883	103.61	86.5	72.21		317.608	0.03605	-0.02937
	-3.80299	312.587	-3.80545	608.524	-3.80545	904.3	-3.80299	1206.38		3882	103.62	86.51	72.24		317.608	0.03608	-0.02833
	-3.80268	312.697	-3.80514	608.633	-3.80514	903.964	-3.80268	1206.44		3881	103.64	86.53	72.28		317.608	0.03629	-0.02701
	-3.80237	313.103	-3.80483	608.749	-3.80483	903.869	-3.80237	1206.35		3880	103.65	86.55	72.29		317.608	0.03707	-0.02557
	-3.80207	313.698	-3.80453	608.628	-3.80453	903.806	-3.80207	1206.52		3879	103.65	86.55	72.27		317.608	0.03828	-0.02404
	-3.80176	313.93	-3.80422	608.125	-3.80422	903.853	-3.80176	1206.14		3878	103.65	86.54	72.25		317.609	0.03986	-0.02281
	-3.80146	313.585	-3.80392	607.934	-3.80392	904.004	-3.80146	1205.93		3877	103.64	86.53	72.26		317.609	0.04212	-0.02183
	-3.80115	313.195	-3.80361	607.995	-3.80361	904.04	-3.80115	1206.26		3876	103.63	86.52	72.28		317.609	0.04503	-0.02096
	-3.80085	312.863	-3.80331	608.293	-3.80331	903.96	-3.80085	1206.19		3875	103.63	86.53	72.27		317.609	0.04827	-0.02021
	-3.80054	313.324	-3.803	608.557	-3.803	903.865	-3.80054	1206.28		3874	103.62	86.52	72.25		317.609	0.0514	-0.01995
	-3.80023	313.178	-3.80269	608.62	-3.80269	903.826	-3.80023	1206.68		3873	103.6	86.51	72.22		317.609	0.05424	-0.02024
	-3.79993	313.916	-3.80239	608.501	-3.80239	903.894	-3.79993	1206.65		3872	103.59	86.5	72.23		317.61	0.05668	-0.0209
	-3.79962	313.823	-3.80208	608.042	-3.80208	903.904	-3.79962	1206.56		3871	103.58	86.5	72.26		317.61	0.0586	-0.02183
	-3.79932	313.693	-3.80178	607.792	-3.80178	903.771	-3.79932	1206.58		3870	103.57	86.51	72.28		317.61	0.05996	-0.02307
	-3.79901	313.836	-3.80147	608.088	-3.80147	903.779	-3.79901	1206.53		3869	103.57	86.51	72.27		317.61	0.06078	-0.02449
	-3.79871	313.555	-3.80117	608.168	-3.80117	903.854	-3.79871	1206.4		3868	103.56	86.51	72.26		317.61	0.06128	-0.02619
	-3.7984	313.629	-3.80086	607.811	-3.80086	903.846	-3.7984	1206.47		3867	103.56	86.5	72.26		317.61	0.06137	-0.02801
	-3.7981	313.442	-3.80056	608.077	-3.80056	903.989	-3.7981	1206.61		3866	103.57	86.49	72.27		317.61	0.06104	-0.02989
	-3.79779	313.33	-3.80025	607.994	-3.80025	903.939	-3.79779	1206.65		3865	103.6	86.49	72.28		317.611	0.06023	-0.03156
	-3.79748	313.241	-3.79994	607.729	-3.79994	903.967	-3.79748	1206.26		3864	103.64	86.5	72.27		317.611	0.05887	-0.0329
	-3.79718	313.282	-3.79964	607.934	-3.79964	903.791	-3.79718	1205.9		3863	103.66	86.51	72.26		317.611	0.05675	-0.03376
	-3.79687	313.334	-3.79933	608.017	-3.79933	903.682	-3.79687	1205.97		3862	103.66	86.51	72.26		317.611	0.05389	-0.03406
	-3.79657	313.582	-3.79903	608.075	-3.79903	903.752	-3.79657	1206.04		3861	103.65	86.51	72.27		317.611	0.05054	-0.03378
	-3.79626	313.333	-3.79872	608.241	-3.79872	903.861	-3.79626	1206.02		3860	103.63	86.51	72.27		317.611	0.04665	-0.03297
	-3.79596	312.965	-3.79842	608.081	-3.79842	903.912	-3.79596	1206.21		3859	103.62	86.5	72.26		317.611	0.04254	-0.03199
	-3.79565	312.771	-3.79811	607.688	-3.79811	903.904	-3.79565	1206.11		3858	103.6	86.48	72.24		317.612	0.03841	-0.03106
	-3.79534	312.678	-3.79781	607.664	-3.79781	903.792	-3.79534	1206.1		3857	103.57	86.44	72.21		317.612	0.03442	-0.03002
	-3.79504	312.389	-3.7975	608.204	-3.7975	903.669	-3.79504	1206.37		3856	103.53	86.4	72.18		317.612	0.0311	-0.02897
	-3.79473	312.059	-3.79719	607.707	-3.79719	903.704	-3.79473	1206.64		3855	103.5	86.38	72.19		317.612	0.02828	-0.02785
	-3.79443	312.396	-3.79689	607.602	-3.79689	903.683	-3.79443	1206.4		3854	103.49	86.38	72.22		317.612	0.02576	-0.02665
	-3.79412	312.846	-3.79658	607.943	-3.79658	903.627	-3.79412	1206.03		3853	103.5	86.38	72.23		317.612	0.02335	-0.02504
	-3.79382	312.935	-3.79628	607.785	-3.79628	903.561	-3.79382	1206.11		3852	103.51	86.37	72.21		317.613	0.02088	-0.0229
	-3.79351	313.102	-3.79597	608.06	-3.79597	903.576	-3.79351	1206.16		3851	103.54	86.39	72.22		317.613	0.0185	-0.02029
	-3.79321	313.022	-3.79567	608.16	-3.79567	903.801	-3.79321	1206.11		3850	103.58	86.45	72.26		317.613	0.01629	-0.01731
	-3.7929	312.997	-3.79536	608.187	-3.79536	903.835	-3.7929	1206.14		3849	103.61	86.52	72.3		317.613	0.0145	-0.01449
	-3.79259	312.845	-3.79505	608.068	-3.79505	903.786	-3.79259	1206.02		3848	103.63	86.56	72.3		317.613	0.01332	-0.01201
	-3.79229	313.05	-3.79475	608.251	-3.79475	903.914	-3.79229	1205.81		3847	103.64	86.58	72.3		317.613	0.01254	-0.00981
	-3.79198	313.072	-3.79444	608.26	-3.79444	903.64	-3.79198	1205.96		3846	103.63	86.59	72.3		317.613	0.0123	-0.00762
	-3.79168	312.69	-3.79414	608.194	-3.79414	903.633	-3.79168	1206.07		3845	103.63	86.59	72.29		317.614	0.01239	-0.00491
	-3.79137	313.043	-3.79383	608.257	-3.79383	903.719	-3.79137	1206.27		3844	103.63	86.58	72.28		317.614	0.01259	-0.0017
	-3.79107	313.093	-3.79353	608.495	-3.79353	903.877	-3.79107	1206.17		3843	103.63	86.56	72.26		317.614	0.01259	0.00203
	-3.79076	313.285	-3.79322	608.464	-3.79322	903.875	-3.79076	1206.11		3842	103.63	86.53	72.23		317.614	0.01222	0.00618
	-3.79046	313.147	-3.79292	608.321	-3.79292	903.819	-3.79046	1206.2		3841	103.62	86.5	72.22		317.614	0.01206	0.01032
	-3.79015	313.364	-3.79261	608.071	-3.79261	903.905	-3.79015	1206.18		3840	103.62	86.48	72.22		317.614	0.01205	0.01453
	-3.78984	313.225	-3.7923	608.159	-3.7923	903.87	-3.78984	1205.86		3839	103.62	86.48	72.23		317.615	0.01196	0.01837
	-3.78954	313.264	-3.792	608.092	-3.792	903.93	-3.78954	1205.77		3838	103.63	86.48	72.23		317.615	0.0119	0.02176
	-3.78923	313.099	-3.79169	608.345	-3.79169	903.816	-3.78923	1205.89		3837	103.63	86.49	72.22		317.615	0.012	0.02489
	-3.78893	312.818	-3.79139	608.698	-3.79139	903.643	-3.78893	1205.96		3836	103.63	86.49	72.22		317.615	0.01213	0.02772
	-3.78862	312.829	-3.79108	608.48	-3.79108	903.751	-3.78862	1206.03		3835	103.63	86.49	72.23		317.615	0.01238	0.03008
	-3.78832	313.27	-3.79078	608.114	-3.79078	903.892	-3.78832	1206.02		3834	103.63	86.5	72.25		317.615	0.01279	0.03179
	-3.78801	313.417	-3.79047	608.059	-3.79047	903.931	-3.78801	1206.08		3833	103.64	86.52	72.27		317.615	0.01329	0.03292
	-3.7877	313.441	-3.79016	608.313	-3.79016	904.018	-3.7877	1206.14		3832	103.64	86.54	72.28		317.616	0.0138	0.03356
	-3.7874	313.385	-3.78986	608.007	-3.78986	903.875	-3.7874	1206.15		3831	103.64	86.55	72.27		317.616	0.01446	0.03381
	-3.78709	313.262	-3.78955	607.705	-3.78955	903.738	-3.78709	1206.03		3830	103.64	86.56	72.25		317.616	0.01542	0.03381
	-3.78679	313.425	-3.78925	608.018	-3.78925	903.744	-3.78679	1205.88		3829	103.63	86.57	72.25		317.616	0.01686	0.03344
	-3.78648	313.076	-3.78894	607.752	-3.78894	903.873	-3.78648	1205.93		3828	103.62	86.56	72.26		317.616	0.01849	0.03288
	-3.78618	312.648	-3.78864	607.433	-3.78864	903.925	-3.78618	1206.3		3827	103.61	86.56	72.26		317.616	0.02033	0.03196
	-3.78587	312.934	-3.78833	607.819	-3.78833	903.977	-3.78587	1206.59		3826	103.6	86.54	72.25		317.616	0.02252	0.03089
	-3.78557	312.73	-3.78803	608.236	-3.78803	903.867	-3.78557	1206.57		3825	103.59	86.52	72.22		317.617	0.02512	0.02974
	-3.78526	312.628	-3.78772	608.033	-3.78772	903.626	-3.78526	1206.47		3824	103.58	86.49	72.21		317.617	0.02797	0.02861
	-3.78495	313.317	-3.78741	608.059	-3.78741	903.407	-3.78495	1206.15		3823	103.58	86.47	72.21		317.617	0.03121	0.02725
	-3.78465	314.03	-3.78711	608.132	-3.78711	903.369	-3.78465	1205.83		3822	103.6	86.47	72.23		317.617	0.03466	0.02602
	-3.78434	314.026	-3.7868	607.965	-3.7868	903.576	-3.78434	1205.76		3821	103.62	86.48	72.24		317.617	0.03777	0.02544
	-3.78404	313.444	-3.7865	607.613	-3.7865	903.735	-3.78404	1205.92		3820	103.63	86.49	72.22		317.618	0.04041	0.02509
	-3.78373	313.454	-3.78619	607.613	-3.78619	903.896	-3.78373	1206.1		3819	103.63	86.49	72.2		317.618	0.04253	0.02476
	-3.78343	313.493	-3.78589	607.684	-3.78589	904.051	-3.78343	1205.96		3818	103.63	86.49	72.23		317.618	0.04437	0.0244
	-3.78312	313.19	-3.78558	607.814	-3.78558	903.915	-3.78312	1205.97		3817	103.62	86.51	72.27		317.618	0.0459	0.02345
	-3.78281	312.787	-3.78527	607.777	-3.78527	903.832	-3.78281	1205.97		3816	103.62	86.53	72.3		317.618	0.0468	0.02182
	-3.78251	312.472	-3.78497	608.084	-3.78497	903.765	-3.78251	1206.05		3815	103.63	86.54	72.29		317.618	0.047	0.01947
	-3.7822	312.508	-3.78466	607.91	-3.78466	903.718	-3.7822	1206.14		3814	103.64	86.54	72.28		317.618	0.04657	0.01661
	-3.7819	312.697	-3.78436	607.481	-3.78436	903.692	-3.7819	1206.01		3813	103.65	86.55	72.29		317.618	0.04506	0.01374
	-3.78159	312.359	-3.78405	607.331	-3.78405	903.552	-3.78159	1206.12		3812	103.65	86.56	72.3		317.619	0.04293	0.01076
	-3.78129	312.673	-3.78375	607.629	-3.78375	903.551	-3.78129	1206		3811	103.64	86.57	72.3		317.619	0.04078	0.0078
	-3.78098	313.588	-3.78344	607.642	-3.78344	903.648	-3.78098	1205.87		3810	103.63	86.57	72.28		317.619	0.03882	0.00472
	-3.78068	313.703	-3.78314	607.817	-3.78314	903.564	-3.78068	1206.02		3809	103.62	86.57	72.27		317.619	0.037	0.00169
	-3.78037	312.982	-3.78283	607.825	-3.78283	903.582	-3.78037	1206.14		3808	103.62	86.57	72.27		317.619	0.03541	-0.00148
	-3.78006	312.967	-3.78252	607.7	-3.78252	903.73	-3.78006	1205.99		3807	103.61	86.56	72.27		317.619	0.03442	-0.00466
	-3.77976	312.889	-3.78222	607.753	-3.78222	903.738	-3.77976	1205.74		3806	103.61	86.54	72.23		317.62	0.0344	-0.00739
	-3.77945	312.858	-3.78191	608.221	-3.78191	903.747	-3.77945	1205.72		3805	103.6	86.52	72.2		317.62	0.03525	-0.00984
	-3.77915	312.829	-3.78161	608.392	-3.78161	903.784	-3.77915	1205.86		3804	103.6	86.5	72.2		317.62	0.03668	-0.01219
	-3.77884	313.266	-3.7813	607.971	-3.7813	903.832	-3.77884	1205.93		3803	103.62	86.5	72.22		317.62	0.03811	-0.01418
	-3.77854	312.998	-3.781	607.824	-3.781	903.822	-3.77854	1205.77		3802	103.64	86.5	72.24		317.62	0.03961	-0.01535
	-3.77823	312.575	-3.78069	607.711	-3.78069	903.69	-3.77823	1206.01		3801	103.66	86.5	72.24		317.62	0.04123	-0.01591
	-3.77792	312.604	-3.78039	607.866	-3.78039	903.626	-3.77792	1206.1		3800	103.66	86.49	72.22		317.62	0.0429	-0.01616
	-3.77762	312.873	-3.78008	608.009	-3.78008	903.623	-3.77762	1206.1		3799	103.65	86.48	72.23		317.621	0.04502	-0.01634
	-3.77731	312.745	-3.77977	607.924	-3.77977	903.681	-3.77731	1206.23		3798	103.65	86.49	72.27		317.621	0.0473	-0.01661
	-3.77701	312.548	-3.77947	608.136	-3.77947	903.592	-3.77701	1206.37		3797	103.65	86.52	72.3		317.621	0.04962	-0.01673
	-3.7767	312.908	-3.77916	607.963	-3.77916	903.497	-3.7767	1206.07		3796	103.65	86.54	72.3		317.621	0.05168	-0.01651
	-3.7764	313.363	-3.77886	607.621	-3.77886	903.428	-3.7764	1205.98		3795	103.66	86.56	72.29		317.621	0.05324	-0.01621
	-3.77609	313.698	-3.77855	607.688	-3.77855	903.381	-3.77609	1205.98		3794	103.65	86.57	72.28		317.621	0.05422	-0.01554
	-3.77579	313.628	-3.77825	608.032	-3.77825	903.521	-3.77579	1205.98		3793	103.64	86.58	72.28		317.622	0.05411	-0.01455
	-3.77548	313.545	-3.77794	608.016	-3.77794	903.52	-3.77548	1206.01		3792	103.64	86.6	72.3		317.622	0.05288	-0.01314
	-3.77517	312.533	-3.77763	607.582	-3.77763	903.547	-3.77517	1205.94		3791	103.65	86.61	72.31		317.622	0.05072	-0.01125
	-3.77487	312.335	-3.77733	607.545	-3.77733	903.742	-3.77487	1205.77		3790	103.66	86.62	72.32		317.622	0.04792	-0.00878
	-3.77456	312.978	-3.77702	607.641	-3.77702	903.713	-3.77456	1205.74		3789	103.66	86.62	72.32		317.622	0.04518	-0.00604
	-3.77426	312.967	-3.77672	607.447	-3.77672	903.682	-3.77426	1205.75		3788	103.66	86.61	72.31		317.622	0.04261	-0.00311
	-3.77395	313.134	-3.77641	607.503	-3.77641	903.584	-3.77395	1205.62		3787	103.65	86.59	72.31		317.623	0.04021	-0.000195
	-3.77365	312.696	-3.77611	607.493	-3.77611	903.574	-3.77365	1205.66		3786	103.65	86.59	72.3		317.623	0.03763	0.0028
	-3.77334	312.574	-3.7758	607.435	-3.7758	903.597	-3.77334	1205.42		3785	103.66	86.58	72.29		317.623	0.03481	0.00593
	-3.77304	312.81	-3.7755	607.695	-3.7755	903.977	-3.77304	1205.41		3784	103.66	86.58	72.27		317.623	0.03183	0.00943
	-3.77273	312.779	-3.77519	607.685	-3.77519	904.145	-3.77273	1205.54		3783	103.66	86.58	72.25		317.623	0.0287	0.01293
	-3.77242	312.865	-3.77488	607.655	-3.77488	903.993	-3.77242	1205.46		3782	103.66	86.57	72.24		317.623	0.0258	0.01636
	-3.77212	312.978	-3.77458	607.657	-3.77458	903.904	-3.77212	1205.45		3781	103.66	86.57	72.25		317.623	0.02307	0.01958
	-3.77181	312.815	-3.77427	607.826	-3.77427	903.639	-3.77181	1205.45		3780	103.67	86.58	72.27		317.624	0.02049	0.0222
	-3.77151	312.579	-3.77397	607.629	-3.77397	903.382	-3.77151	1205.4		3779	103.67	86.59	72.28		317.624	0.01851	0.02422
	-3.7712	312.436	-3.77366	607.698	-3.77366	903.402	-3.7712	1205.71		3778	103.67	86.6	72.29		317.624	0.01701	0.02557
	-3.7709	312.922	-3.77336	607.962	-3.77336	903.521	-3.7709	1205.97		3777	103.66	86.61	72.29		317.624	0.01605	0.02642
	-3.77059	314.015	-3.77305	608.42	-3.77305	903.644	-3.77059	1205.88		3776	103.66	86.62	72.29		317.624	0.01542	0.02665
	-3.77028	314.113	-3.77274	608.313	-3.77274	903.712	-3.77028	1206.05		3775	103.65	86.61	72.28		317.624	0.01467	0.02651
	-3.76998	313.717	-3.77244	608.249	-3.77244	903.674	-3.76998	1206.15		3774	103.65	86.59	72.26		317.625	0.01372	0.02614
	-3.76967	313.321	-3.77213	608.005	-3.77213	903.687	-3.76967	1205.95		3773	103.64	86.57	72.23		317.625	0.01258	0.02588
	-3.76937	313.06	-3.77183	608.018	-3.77183	903.747	-3.76937	1205.73		3772	103.63	86.55	72.22		317.625	0.01155	0.02581
	-3.76906	312.558	-3.77152	607.714	-3.77152	903.689	-3.76906	1205.79		3771	103.61	86.55	72.22		317.625	0.01058	0.02596
	-3.76876	312.446	-3.77122	607.35	-3.77122	903.471	-3.76876	1205.88		3770	103.6	86.56	72.22		317.625	0.00954	0.02628
	-3.76845	312.855	-3.77091	607.347	-3.77091	903.379	-3.76845	1206.03		3769	103.6	86.56	72.21		317.625	0.00847	0.02668
	-3.76815	313.09	-3.77061	607.526	-3.77061	903.482	-3.76815	1206.06		3768	103.6	86.55	72.22		317.625	0.00744	0.02703
	-3.76784	313.307	-3.7703	607.348	-3.7703	903.506	-3.76784	1206.03		3767	103.6	86.54	72.23		317.625	0.00666	0.02757
	-3.76753	313.142	-3.76999	607.516	-3.76999	903.41	-3.76753	1205.81		3766	103.6	86.53	72.26		317.626	0.00576	0.02829
	-3.76723	313.056	-3.76969	607.788	-3.76969	903.48	-3.76723	1205.64		3765	103.61	86.53	72.26		317.626	0.0047	0.02921
	-3.76692	312.971	-3.76938	607.572	-3.76938	903.654	-3.76692	1205.48		3764	103.61	86.54	72.25		317.626	0.00333	0.03018
	-3.76662	313.131	-3.76908	607.521	-3.76908	903.63	-3.76662	1205.37		3763	103.61	86.55	72.24		317.626	0.00158	0.03112
	-3.76631	312.687	-3.76877	607.609	-3.76877	903.321	-3.76631	1205.33		3762	103.6	86.56	72.24		317.626	-0.000315	0.03214
	-3.76601	312.615	-3.76847	607.867	-3.76847	903.332	-3.76601	1205.25		3761	103.6	86.58	72.25		317.627	-0.00201	0.03334
	-3.7657	313.072	-3.76816	607.673	-3.76816	903.257	-3.7657	1205.53		3760	103.6	86.59	72.24		317.627	-0.003	0.0344
	-3.76539	313.397	-3.76785	607.557	-3.76785	903.32	-3.76539	1205.63		3759	103.6	86.6	72.24		317.627	-0.00355	0.03514
	-3.76509	313.422	-3.76755	607.538	-3.76755	903.374	-3.76509	1205.86		3758	103.61	86.59	72.23		317.627	-0.00388	0.03535
	-3.76478	313.084	-3.76724	607.091	-3.76724	903.348	-3.76478	1205.86		3757	103.61	86.57	72.22		317.627	-0.00416	0.0348
	-3.76448	312.742	-3.76694	607.159	-3.76694	903.39	-3.76448	1205.46		3756	103.59	86.53	72.21		317.627	-0.00481	0.03372
	-3.76417	313.071	-3.76663	607.675	-3.76663	903.465	-3.76417	1205.25		3755	103.57	86.48	72.2		317.627	-0.00602	0.03213
	-3.76387	313.431	-3.76633	608.164	-3.76633	903.345	-3.76387	1205.37		3754	103.54	86.44	72.19		317.627	-0.00761	0.03046
	-3.76356	313.562	-3.76602	608.068	-3.76602	903.356	-3.76356	1205.52		3753	103.53	86.41	72.19		317.628	-0.00915	0.02867
	-3.76326	312.922	-3.76572	607.669	-3.76572	903.363	-3.76326	1205.55		3752	103.53	86.42	72.19		317.628	-0.01027	0.02704
	-3.76295	313.003	-3.76541	607.238	-3.76541	903.254	-3.76295	1205.58		3751	103.53	86.44	72.21		317.628	-0.01127	0.02541
	-3.76264	313.534	-3.7651	606.848	-3.7651	903.38	-3.76264	1205.6		3750	103.53	86.43	72.2		317.628	-0.01183	0.0237
	-3.76234	313.172	-3.7648	606.836	-3.7648	903.61	-3.76234	1205.5		3749	103.51	86.4	72.18		317.628	-0.01195	0.02172
	-3.76203	312.818	-3.76449	607.062	-3.76449	903.691	-3.76203	1205.66		3748	103.49	86.38	72.16		317.628	-0.01142	0.0191
	-3.76173	312.06	-3.76419	607.212	-3.76419	903.527	-3.76173	1205.8		3747	103.48	86.38	72.16		317.629	-0.01058	0.01605
	-3.76142	312.015	-3.76388	606.951	-3.76388	903.573	-3.76142	1205.62		3746	103.49	86.39	72.18		317.629	-0.0097	0.01263
	-3.76112	312.027	-3.76358	607.051	-3.76358	903.444	-3.76112	1205.49		3745	103.5	86.41	72.21		317.629	-0.00852	0.00908
	-3.76081	312.332	-3.76327	607.184	-3.76327	903.268	-3.76081	1205.54		3744	103.5	86.41	72.2		317.629	-0.00712	0.00591
	-3.7605	312.829	-3.76297	607.225	-3.76297	903.353	-3.7605	1205.53		3743	103.49	86.39	72.15		317.629	-0.00545	0.00323
	-3.7602	313.113	-3.76266	607.296	-3.76266	903.352	-3.7602	1205.4		3742	103.49	86.39	72.14		317.629	-0.00349	0.00103
	-3.75989	313.001	-3.76235	607.698	-3.76235	903.516	-3.75989	1205.64		3741	103.5	86.41	72.15		317.63	-0.00138	-0.000894
	-3.75959	312.726	-3.76205	607.268	-3.76205	903.608	-3.75959	1205.67		3740	103.51	86.43	72.15		317.63	0.000612	-0.00293
	-3.75928	313.067	-3.76174	607.093	-3.76174	903.478	-3.75928	1205.4		3739	103.51	86.43	72.13		317.63	0.00214	-0.00505
	-3.75898	313.288	-3.76144	607.815	-3.76144	903.234	-3.75898	1205.3		3738	103.51	86.42	72.11		317.63	0.00345	-0.0072
	-3.75867	313.176	-3.76113	607.47	-3.76113	903.091	-3.75867	1205.51		3737	103.5	86.42	72.11		317.63	0.0049	-0.00924
	-3.75837	313.318	-3.76083	606.991	-3.76083	903.119	-3.75837	1205.59		3736	103.51	86.44	72.12		317.63	0.00675	-0.0111
	-3.75806	313.424	-3.76052	606.737	-3.76052	903.01	-3.75806	1205.57		3735	103.52	86.47	72.13		317.63	0.00889	-0.01264
	-3.75775	313.107	-3.76021	606.79	-3.76021	903.022	-3.75775	1205.63		3734	103.52	86.48	72.13		317.631	0.01109	-0.0135
	-3.75745	313.058	-3.75991	606.984	-3.75991	903.055	-3.75745	1205.71		3733	103.52	86.49	72.15		317.631	0.0134	-0.01383
	-3.75714	313.272	-3.7596	607.471	-3.7596	903.114	-3.75714	1205.61		3732	103.52	86.49	72.16		317.631	0.01542	-0.01329
	-3.75684	313.263	-3.7593	607.73	-3.7593	903.331	-3.75684	1205.35		3731	103.52	86.5	72.17		317.631	0.01698	-0.01187
	-3.75653	312.676	-3.75899	607.596	-3.75899	903.465	-3.75653	1205.52		3730	103.53	86.51	72.18		317.631	0.0182	-0.01011
	-3.75623	312.787	-3.75869	607.536	-3.75869	903.388	-3.75623	1205.98		3729	103.54	86.51	72.19		317.631	0.01905	-0.00814
	-3.75592	312.929	-3.75838	607.267	-3.75838	903.376	-3.75592	1206.05		3728	103.54	86.51	72.21		317.632	0.01978	-0.00629
	-3.75562	313.256	-3.75808	607.266	-3.75808	903.315	-3.75562	1205.75		3727	103.54	86.51	72.21		317.632	0.02035	-0.00458
	-3.75531	313.418	-3.75777	607.371	-3.75777	903.099	-3.75531	1205.72		3726	103.54	86.52	72.19		317.632	0.02084	-0.00307
	-3.755	313.261	-3.75746	607.431	-3.75746	903.1	-3.755	1205.75		3725	103.55	86.52	72.16		317.632	0.02149	-0.00178
	-3.7547	313.332	-3.75716	607.233	-3.75716	903.1	-3.7547	1205.7		3724	103.55	86.54	72.15		317.632	0.02219	-0.00123
	-3.75439	312.723	-3.75685	607.442	-3.75685	903.25	-3.75439	1205.45		3723	103.56	86.55	72.15		317.632	0.0227	-0.000948
	-3.75409	312.599	-3.75655	607.24	-3.75655	903.183	-3.75409	1205.47		3722	103.57	86.56	72.16		317.632	0.02266	-0.000691
	-3.75378	312.901	-3.75624	607.449	-3.75624	903.394	-3.75378	1205.57		3721	103.56	86.56	72.18		317.633	0.02213	-0.000644
	-3.75348	312.904	-3.75594	607.402	-3.75594	903.304	-3.75348	1205.22		3720	103.56	86.56	72.18		317.633	0.02129	-0.000772
	-3.75317	313.074	-3.75563	607.728	-3.75563	903.11	-3.75317	1205.2		3719	103.54	86.55	72.18		317.633	0.02053	-0.00121
	-3.75286	313.001	-3.75532	607.732	-3.75532	903.233	-3.75286	1205.5		3718	103.54	86.55	72.18		317.633	0.02032	-0.00235
	-3.75256	312.88	-3.75502	607.402	-3.75502	903.334	-3.75256	1205.87		3717	103.54	86.54	72.17		317.633	0.02062	-0.00419
	-3.75225	312.693	-3.75471	607.406	-3.75471	903.254	-3.75225	1205.89		3716	103.53	86.53	72.15		317.633	0.02116	-0.0062
	-3.75195	312.931	-3.75441	607.051	-3.75441	903.172	-3.75195	1205.75		3715	103.52	86.51	72.14		317.634	0.02157	-0.00779
	-3.75164	313.126	-3.7541	607.004	-3.7541	903.071	-3.75164	1205.52		3714	103.5	86.48	72.13		317.634	0.02173	-0.00877
	-3.75134	313.687	-3.7538	606.751	-3.7538	902.832	-3.75134	1205.44		3713	103.49	86.47	72.12		317.634	0.02196	-0.00884
	-3.75103	313.609	-3.75349	606.745	-3.75349	902.851	-3.75103	1205.66		3712	103.5	86.48	72.13		317.634	0.02237	-0.00786
	-3.75073	313.55	-3.75319	606.965	-3.75319	902.923	-3.75073	1205.54		3711	103.51	86.49	72.12		317.634	0.0228	-0.0061
	-3.75042	312.983	-3.75288	606.988	-3.75288	902.995	-3.75042	1205.47		3710	103.51	86.48	72.12		317.634	0.02309	-0.00367
	-3.75011	313.389	-3.75257	607.008	-3.75257	902.952	-3.75011	1205.49		3709	103.51	86.48	72.11		317.634	0.02354	-0.00106
	-3.74981	313.852	-3.75227	606.731	-3.75227	902.866	-3.74981	1205.46		3708	103.51	86.47	72.11		317.635	0.02444	0.00177
	-3.7495	313.563	-3.75196	607.091	-3.75196	902.945	-3.7495	1205.48		3707	103.51	86.48	72.11		317.635	0.0257	0.0049
	-3.7492	313.753	-3.75166	606.882	-3.75166	903.072	-3.7492	1205.4		3706	103.52	86.49	72.11		317.635	0.02702	0.00787
	-3.74889	314.222	-3.75135	606.75	-3.75135	903.24	-3.74889	1205.54		3705	103.53	86.5	72.12		317.635	0.02812	0.01069
	-3.74859	313.852	-3.75105	607.016	-3.75105	903.171	-3.74859	1205.6		3704	103.53	86.51	72.13		317.635	0.02877	0.01369
	-3.74828	312.815	-3.75074	607.425	-3.75074	903.011	-3.74828	1205.83		3703	103.53	86.52	72.14		317.635	0.02901	0.01699
	-3.74797	312.827	-3.75043	607.31	-3.75043	903.106	-3.74797	1205.8		3702	103.53	86.52	72.15		317.635	0.02923	0.01996
	-3.74767	313.164	-3.75013	606.987	-3.75013	903.239	-3.74767	1205.56		3701	103.52	86.52	72.15		317.636	0.0298	0.02229
	-3.74736	313.344	-3.74982	606.868	-3.74982	903.186	-3.74736	1205.63		3700	103.51	86.52	72.14		317.636	0.03075	0.02377
	-3.74706	313.846	-3.74952	606.713	-3.74952	903.118	-3.74706	1205.48		3699	103.51	86.51	72.14		317.636	0.03191	0.02403
	-3.74675	313.584	-3.74921	607.081	-3.74921	902.894	-3.74675	1205.36		3698	103.51	86.51	72.14		317.636	0.03311	0.02336
	-3.74645	313.214	-3.74891	606.962	-3.74891	902.957	-3.74645	1205.47		3697	103.52	86.51	72.14		317.636	0.03427	0.02206
	-3.74614	313.199	-3.7486	606.832	-3.7486	903.076	-3.74614	1205.42		3696	103.53	86.51	72.14		317.636	0.03558	0.02008
	-3.74584	313.439	-3.7483	607.395	-3.7483	903.125	-3.74584	1205.32		3695	103.53	86.49	72.12		317.637	0.03677	0.01761
	-3.74553	313.624	-3.74799	606.904	-3.74799	903.151	-3.74553	1205.1		3694	103.51	86.48	72.09		317.637	0.03757	0.0148
	-3.74522	313.434	-3.74768	606.908	-3.74768	903.258	-3.74522	1205.12		3693	103.48	86.45	72.07		317.637	0.03823	0.01173
	-3.74492	313.032	-3.74738	607.293	-3.74738	903.406	-3.74492	1205.21		3692	103.45	86.43	72.05		317.637	0.03879	0.0088
	-3.74461	312.726	-3.74707	607.227	-3.74707	903.246	-3.74461	1205.37		3691	103.44	86.42	72.04		317.637	0.03935	0.00581
	-3.74431	312.334	-3.74677	607.209	-3.74677	903.203	-3.74431	1205.32		3690	103.43	86.41	72.06		317.637	0.04016	0.00296
	-3.744	312.47	-3.74646	607.412	-3.74646	903.2	-3.744	1205.17		3689	103.42	86.4	72.07		317.637	0.04123	0.000407
	-3.7437	312.455	-3.74616	607.478	-3.74616	903.16	-3.7437	1205.2		3688	103.4	86.39	72.07		317.638	0.04216	-0.0017
	-3.74339	312.798	-3.74585	607.105	-3.74585	903.238	-3.74339	1205.29		3687	103.39	86.39	72.06		317.638	0.04283	-0.0034
	-3.74308	313.014	-3.74555	606.823	-3.74555	903.281	-3.74308	1205.36		3686	103.39	86.41	72.06		317.638	0.043	-0.00428
	-3.74278	313.211	-3.74524	606.814	-3.74524	903.212	-3.74278	1205.3		3685	103.4	86.44	72.06		317.638	0.04264	-0.00428
	-3.74247	313.478	-3.74493	606.959	-3.74493	903.312	-3.74247	1205.15		3684	103.4	86.45	72.05		317.638	0.04184	-0.00368
	-3.74217	313.735	-3.74463	606.96	-3.74463	903.273	-3.74217	1205.35		3683	103.41	86.46	72.03		317.638	0.04107	-0.00252
	-3.74186	313.619	-3.74432	607.221	-3.74432	903.105	-3.74186	1205.43		3682	103.41	86.44	72		317.639	0.04033	-0.000723
	-3.74156	312.693	-3.74402	607.125	-3.74402	903.085	-3.74156	1205.38		3681	103.4	86.42	71.98		317.639	0.03963	0.00118
	-3.74125	312.557	-3.74371	607.121	-3.74371	903.079	-3.74125	1205.29		3680	103.39	86.38	71.94		317.639	0.03884	0.00292
	-3.74095	313.439	-3.74341	607.135	-3.74341	903.152	-3.74095	1205.2		3679	103.38	86.34	71.89		317.639	0.03817	0.00486
	-3.74064	313.496	-3.7431	607.378	-3.7431	903.237	-3.74064	1205.25		3678	103.36	86.3	71.85		317.639	0.03765	0.007
	-3.74033	313.709	-3.74279	607.427	-3.74279	903.277	-3.74033	1205.45		3677	103.35	86.26	71.85		317.639	0.03728	0.00943
	-3.74003	313.596	-3.74249	607.426	-3.74249	903.214	-3.74003	1205.56		3676	103.32	86.21	71.87		317.639	0.03725	0.01168
	-3.73972	313.553	-3.74218	607.364	-3.74218	903.137	-3.73972	1205.66		3675	103.29	86.16	71.86		317.64	0.03765	0.01348
	-3.73942	313.237	-3.74188	606.86	-3.74188	903.151	-3.73942	1205.85		3674	103.24	86.11	71.82		317.64	0.03844	0.01477
	-3.73911	312.96	-3.74157	606.834	-3.74157	903.223	-3.73911	1205.86		3673	103.21	86.08	71.78		317.64	0.03969	0.01559
	-3.73881	312.709	-3.74127	607.066	-3.74127	903.334	-3.73881	1205.76		3672	103.18	86.08	71.77		317.64	0.04152	0.01565
	-3.7385	312.833	-3.74096	607.148	-3.74096	903.567	-3.7385	1205.76		3671	103.18	86.11	71.76		317.64	0.04397	0.01511
	-3.7382	312.741	-3.74066	607.209	-3.74066	903.515	-3.7382	1205.64		3670	103.19	86.14	71.74		317.64	0.0467	0.01451
	-3.73789	312.422	-3.74035	606.734	-3.74035	903.409	-3.73789	1205.23		3669	103.2	86.16	71.71		317.64	0.04937	0.01388
	-3.73758	312.289	-3.74004	606.233	-3.74004	903.234	-3.73758	1204.86		3668	103.19	86.16	71.69		317.641	0.05196	0.01336
	-3.73728	312.466	-3.73974	606.15	-3.73974	903.205	-3.73728	1204.69		3667	103.18	86.17	71.7		317.641	0.05459	0.01332
	-3.73697	312.814	-3.73943	606.198	-3.73943	903.033	-3.73697	1204.99		3666	103.16	86.18	71.71		317.641	0.05717	0.01379
	-3.73667	313.218	-3.73913	605.963	-3.73913	903.133	-3.73667	1205.23		3665	103.15	86.19	71.71		317.641	0.05952	0.01409
	-3.73636	313.386	-3.73882	605.626	-3.73882	903.236	-3.73636	1205.62		3664	103.15	86.19	71.7		317.641	0.06179	0.01404
	-3.73606	312.97	-3.73852	605.445	-3.73852	903.141	-3.73606	1205.39		3663	103.14	86.17	71.67		317.641	0.06382	0.01379
	-3.73575	312.383	-3.73821	606.013	-3.73821	902.938	-3.73575	1204.9		3662	103.12	86.14	71.64		317.642	0.06543	0.01372
	-3.73544	312.248	-3.7379	606.297	-3.7379	902.69	-3.73544	1205.01		3661	103.1	86.11	71.59		317.642	0.06664	0.01392
	-3.73514	312.897	-3.7376	606.78	-3.7376	902.722	-3.73514	1205.5		3660	103.07	86.08	71.55		317.642	0.06795	0.01436
	-3.73483	313.261	-3.73729	606.741	-3.73729	902.73	-3.73483	1205.59		3659	103.03	86.05	71.51		317.642	0.06934	0.01508
	-3.73453	312.782	-3.73699	606.408	-3.73699	902.824	-3.73453	1205.64		3658	103	86.01	71.47		317.642	0.07092	0.01644
	-3.73422	312.854	-3.73668	606.292	-3.73668	902.728	-3.73422	1205.72		3657	102.96	85.97	71.45		317.642	0.07263	0.01835
	-3.73392	313.025	-3.73638	606.294	-3.73638	902.8	-3.73392	1205.57		3656	102.92	85.92	71.42		317.642	0.07462	0.02012
	-3.73361	313.002	-3.73607	606.59	-3.73607	903.098	-3.73361	1205.2		3655	102.86	85.88	71.38		317.643	0.07697	0.02141
	-3.73331	312.954	-3.73577	606.969	-3.73577	903.25	-3.73331	1205.09		3654	102.8	85.84	71.32		317.643	0.07956	0.02236
	-3.733	312.963	-3.73546	606.705	-3.73546	903.194	-3.733	1205.01		3653	102.74	85.8	71.25		317.643	0.08217	0.02308
	-3.73269	313.334	-3.73515	606.726	-3.73515	903.234	-3.73269	1204.81		3652	102.68	85.74	71.16		317.643	0.08485	0.02377
	-3.73239	313.324	-3.73485	606.966	-3.73485	903.218	-3.73239	1205.2		3651	102.65	85.69	71.06		317.643	0.08747	0.02505
	-3.73208	313.169	-3.73454	606.822	-3.73454	903.303	-3.73208	1205.34		3650	102.65	85.66	71		317.643	0.08982	0.02689
	-3.73178	312.777	-3.73424	606.385	-3.73424	903.293	-3.73178	1205.06		3649	102.64	85.65	70.99		317.644	0.09162	0.02871
	-3.73147	312.549	-3.73393	606.381	-3.73393	903.163	-3.73147	1205.08		3648	102.61	85.63	70.98		317.644	0.09282	0.02981
	-3.73117	312.692	-3.73363	606.342	-3.73363	903.122	-3.73117	1205.35		3647	102.58	85.61	70.96		317.644	0.09322	0.03026
	-3.73086	312.516	-3.73332	606.292	-3.73332	903.056	-3.73086	1205.14		3646	102.55	85.6	70.94		317.644	0.093	0.03043
	-3.73055	312.681	-3.73301	606.121	-3.73301	903.127	-3.73055	1205.22		3645	102.53	85.6	70.92		317.644	0.09219	0.03028
	-3.73025	312.838	-3.73271	606.152	-3.73271	903.079	-3.73025	1205.31		3644	102.52	85.6	70.89		317.644	0.09063	0.02951
	-3.72994	312.773	-3.7324	606.002	-3.7324	903.245	-3.72994	1205.26		3643	102.5	85.59	70.86		317.644	0.08843	0.02831
	-3.72964	312.97	-3.7321	606.156	-3.7321	903.191	-3.72964	1205		3642	102.47	85.59	70.82		317.645	0.0856	0.02718
	-3.72933	313.259	-3.73179	606.549	-3.73179	903.116	-3.72933	1204.88		3641	102.42	85.58	70.78		317.645	0.0818	0.02651
	-3.72903	313.12	-3.73149	606.397	-3.73149	903.155	-3.72903	1204.78		3640	102.36	85.55	70.74		317.645	0.07767	0.0262
	-3.72872	313.042	-3.73118	606.251	-3.73118	903.153	-3.72872	1204.84		3639	102.29	85.52	70.69		317.645	0.07346	0.02609
	-3.72842	313.065	-3.73088	606.036	-3.73088	903.048	-3.72842	1205		3638	102.22	85.48	70.64		317.645	0.06914	0.02592
	-3.72811	313.078	-3.73057	606.222	-3.73057	903.114	-3.72811	1205.17		3637	102.15	85.44	70.58		317.645	0.06488	0.02546
	-3.7278	312.875	-3.73026	606.464	-3.73026	903.277	-3.7278	1205.23		3636	102.09	85.39	70.54		317.646	0.06103	0.02481
	-3.7275	312.406	-3.72996	606.515	-3.72996	903.225	-3.7275	1205.31		3635	102.03	85.35	70.49		317.646	0.05791	0.02439
	-3.72719	312.05	-3.72965	606.691	-3.72965	903.198	-3.72719	1205.19		3634	101.97	85.3	70.44		317.646	0.05577	0.02448
	-3.72689	312.619	-3.72935	606.753	-3.72935	903.281	-3.72689	1205.12		3633	101.92	85.25	70.38		317.646	0.05473	0.02472
	-3.72658	313.169	-3.72904	606.301	-3.72904	903.282	-3.72658	1205.28		3632	101.85	85.19	70.31		317.646	0.05455	0.02471
	-3.72628	312.889	-3.72874	606.618	-3.72874	903.309	-3.72628	1205.05		3631	101.78	85.13	70.24		317.646	0.05504	0.02421
	-3.72597	312.875	-3.72843	606.987	-3.72843	903.184	-3.72597	1205.13		3630	101.71	85.09	70.17		317.647	0.05641	0.02315
	-3.72566	312.443	-3.72813	606.297	-3.72813	902.905	-3.72566	1204.95		3629	101.66	85.06	70.09		317.647	0.05858	0.02151
	-3.72536	312.438	-3.72782	606.591	-3.72782	902.852	-3.72536	1205.02		3628	101.62	85.02	70.01		317.647	0.06144	0.01929
	-3.72505	312.83	-3.72751	606.579	-3.72751	902.933	-3.72505	1205.26		3627	101.59	84.97	69.95		317.647	0.06485	0.01656
	-3.72475	313.079	-3.72721	606.29	-3.72721	903.053	-3.72475	1205.18		3626	101.57	84.94	69.93		317.647	0.06831	0.01338
	-3.72444	313.293	-3.7269	606.305	-3.7269	902.982	-3.72444	1205.24		3625	101.53	84.92	69.92		317.647	0.07164	0.00959
	-3.72414	313.11	-3.7266	606.026	-3.7266	902.94	-3.72414	1205.06		3624	101.48	84.9	69.88		317.647	0.07498	0.00542
	-3.72383	312.716	-3.72629	605.826	-3.72629	903.099	-3.72383	1204.9		3623	101.42	84.88	69.82		317.647	0.07806	0.00112
	-3.72353	312.92	-3.72599	606.055	-3.72599	903.067	-3.72353	1205.1		3622	101.35	84.85	69.75		317.648	0.08055	-0.00321
	-3.72322	312.711	-3.72568	606.019	-3.72568	902.916	-3.72322	1205.08		3621	101.29	84.81	69.69		317.648	0.08238	-0.0076
	-3.72291	312.644	-3.72537	606.168	-3.72537	902.876	-3.72291	1204.84		3620	101.23	84.79	69.63		317.648	0.08321	-0.01191
	-3.72261	312.927	-3.72507	606.604	-3.72507	902.784	-3.72261	1204.61		3619	101.19	84.76	69.57		317.648	0.08301	-0.01597
	-3.7223	312.831	-3.72476	607.327	-3.72476	902.799	-3.7223	1205		3618	101.14	84.72	69.51		317.648	0.08201	-0.0194
	-3.722	312.907	-3.72446	607.423	-3.72446	902.788	-3.722	1205.37		3617	101.08	84.68	69.44		317.648	0.08055	-0.02239
	-3.72169	313.071	-3.72415	607.099	-3.72415	902.946	-3.72169	1205.29		3616	101.03	84.63	69.38		317.649	0.07863	-0.02499
	-3.72139	312.097	-3.72385	606.859	-3.72385	903.095	-3.72139	1205.24		3615	100.98	84.58	69.33		317.649	0.07652	-0.02744
	-3.72108	312.342	-3.72354	606.612	-3.72354	903.086	-3.72108	1205.43		3614	100.93	84.52	69.27		317.649	0.07425	-0.02971
	-3.72078	312.846	-3.72324	606.58	-3.72324	903.111	-3.72078	1205.09		3613	100.88	84.47	69.21		317.649	0.07159	-0.03187
	-3.72047	312.909	-3.72293	606.599	-3.72293	902.808	-3.72047	1204.87		3612	100.82	84.41	69.14		317.649	0.06851	-0.03402
	-3.72016	312.882	-3.72262	606.734	-3.72262	902.908	-3.72016	1205.18		3611	100.74	84.35	69.08		317.649	0.06523	-0.03589
	-3.71986	312.762	-3.72232	606.786	-3.72232	902.923	-3.71986	1205.22		3610	100.66	84.28	69.03		317.649	0.06161	-0.0377
	-3.71955	312.539	-3.72201	606.589	-3.72201	902.675	-3.71955	1205.05		3609	100.6	84.23	68.99		317.65	0.05814	-0.03947
	-3.71925	312.098	-3.72171	606.209	-3.72171	902.782	-3.71925	1205.28		3608	100.57	84.2	68.94		317.65	0.05504	-0.04112
	-3.71894	312.169	-3.7214	605.879	-3.7214	902.831	-3.71894	1205.55		3607	100.53	84.18	68.89		317.65	0.05233	-0.04263
	-3.71864	312.16	-3.7211	605.93	-3.7211	902.953	-3.71864	1205.41		3606	100.49	84.17	68.83		317.65	0.05012	-0.04367
	-3.71833	312.215	-3.72079	606.279	-3.72079	903.079	-3.71833	1205.39		3605	100.44	84.15	68.77		317.65	0.04861	-0.04423
	-3.71802	312.632	-3.72048	606.375	-3.72048	903.013	-3.71802	1205.4		3604	100.39	84.13	68.72		317.65	0.04748	-0.04474
	-3.71772	312.336	-3.72018	606.411	-3.72018	902.976	-3.71772	1205.18		3603	100.33	84.1	68.65		317.651	0.04646	-0.04475
	-3.71741	312.478	-3.71987	606.355	-3.71987	902.831	-3.71741	1205.36		3602	100.27	84.07	68.59		317.651	0.04509	-0.0442
	-3.71711	313.085	-3.71957	606.122	-3.71957	902.739	-3.71711	1205.39		3601	100.21	84.03	68.51		317.651	0.04325	-0.04314
	-3.7168	312.783	-3.71926	605.64	-3.71926	902.61	-3.7168	1205.08		3600	100.14	83.99	68.42		317.651	0.04136	-0.04162
	-3.7165	312.543	-3.71896	605.37	-3.71896	902.836	-3.7165	1204.78		3599	100.07	83.96	68.34		317.651	0.03973	-0.03985
	-3.71619	312.54	-3.71865	605.659	-3.71865	903.023	-3.71619	1204.88		3598	100.01	83.92	68.26		317.651	0.03825	-0.03813
	-3.71589	312.912	-3.71835	606.039	-3.71835	903.006	-3.71589	1204.96		3597	99.96	83.89	68.19		317.651	0.03669	-0.03655
	-3.71558	312.435	-3.71804	606.417	-3.71804	903.025	-3.71558	1205.14		3596	99.92	83.86	68.12		317.652	0.03488	-0.03506
	-3.71527	312.145	-3.71773	606.28	-3.71773	903.104	-3.71527	1205.14		3595	99.88	83.81	68.06		317.652	0.03241	-0.03324
	-3.71497	311.926	-3.71743	606.132	-3.71743	903	-3.71497	1204.93		3594	99.83	83.76	68		317.652	0.02954	-0.03095
	-3.71466	311.963	-3.71712	606.177	-3.71712	902.593	-3.71466	1204.75		3593	99.79	83.71	67.94		317.652	0.02638	-0.0283
	-3.71436	312.473	-3.71682	606.13	-3.71682	902.567	-3.71436	1204.92		3592	99.74	83.65	67.88		317.652	0.02302	-0.02553
	-3.71405	312.807	-3.71651	606.063	-3.71651	902.867	-3.71405	1205.07		3591	99.69	83.6	67.82		317.652	0.0193	-0.02284
	-3.71375	312.828	-3.71621	606.17	-3.71621	903.217	-3.71375	1205.26		3590	99.65	83.55	67.75		317.653	0.01529	-0.02005
	-3.71344	312.887	-3.7159	606.261	-3.7159	903.221	-3.71344	1205.3		3589	99.6	83.51	67.68		317.653	0.01118	-0.01701
	-3.71313	313.075	-3.71559	606.108	-3.71559	903.035	-3.71313	1205.44		3588	99.55	83.47	67.62		317.653	0.00701	-0.01365
	-3.71283	312.752	-3.71529	606.313	-3.71529	903.031	-3.71283	1205.28		3587	99.49	83.43	67.57		317.653	0.00311	-0.01005
	-3.71252	312.722	-3.71498	606.017	-3.71498	902.99	-3.71252	1205.22		3586	99.43	83.38	67.51		317.653	-0.000374	-0.00639
	-3.71222	312.989	-3.71468	605.793	-3.71468	902.997	-3.71222	1205.34		3585	99.37	83.35	67.46		317.653	-0.00326	-0.00257
	-3.71191	313.191	-3.71437	605.776	-3.71437	902.911	-3.71191	1205.01		3584	99.33	83.32	67.42		317.654	-0.00513	0.00182
	-3.71161	313.134	-3.71407	605.774	-3.71407	902.839	-3.71161	1204.61		3583	99.29	83.31	67.38		317.654	-0.00588	0.0067
	-3.7113	313.207	-3.71376	605.74	-3.71376	902.959	-3.7113	1204.4		3582	99.25	83.29	67.33		317.654	-0.00555	0.01162
	-3.711	313.65	-3.71346	605.833	-3.71346	902.863	-3.711	1204.63		3581	99.21	83.27	67.26		317.654	-0.00437	0.01615
	-3.71069	313.563	-3.71315	606.153	-3.71315	902.759	-3.71069	1204.78		3580	99.16	83.24	67.18		317.654	-0.00262	0.02028
	-3.71038	312.715	-3.71284	606.048	-3.71284	902.717	-3.71038	1204.79		3579	99.11	83.2	67.1		317.654	-0.000576	0.02415
	-3.71008	312.41	-3.71254	605.332	-3.71254	902.858	-3.71008	1204.89		3578	99.07	83.16	67.03		317.654	0.00151	0.02775
	-3.70977	312.265	-3.71223	605.293	-3.71223	902.824	-3.70977	1205.32		3577	99.04	83.12	66.97		317.654	0.00405	0.03134
	-3.70947	312.874	-3.71193	605.782	-3.71193	902.659	-3.70947	1205.18		3576	99.01	83.07	66.91		317.655	0.00711	0.03463
	-3.70916	313.52	-3.71162	606.32	-3.71162	902.77	-3.70916	1205.22		3575	98.98	83.01	66.85		317.655	0.01059	0.03744
	-3.70886	313.453	-3.71132	606.311	-3.71132	902.934	-3.70886	1205.43		3574	98.94	82.96	66.78		317.655	0.01448	0.03973
	-3.70855	312.674	-3.71101	605.759	-3.71101	902.842	-3.70855	1205.31		3573	98.9	82.91	66.71		317.655	0.01815	0.04179
	-3.70824	312.268	-3.71071	605.625	-3.71071	902.935	-3.70824	1205.42		3572	98.86	82.86	66.64		317.655	0.02137	0.04357
	-3.70794	312.332	-3.7104	605.823	-3.7104	902.965	-3.70794	1204.9		3571	98.82	82.8	66.58		317.656	0.02449	0.04514
	-3.70763	312.456	-3.71009	605.959	-3.71009	902.851	-3.70763	1204.87		3570	98.77	82.75	66.52		317.656	0.02713	0.04623
	-3.70733	312.016	-3.70979	606.062	-3.70979	902.764	-3.70733	1204.81		3569	98.72	82.7	66.46		317.656	0.02917	0.04695
	-3.70702	312.049	-3.70948	606.16	-3.70948	902.7	-3.70702	1204.82		3568	98.67	82.66	66.38		317.656	0.03085	0.04739
	-3.70672	312.711	-3.70918	605.811	-3.70918	902.561	-3.70672	1205.04		3567	98.62	82.63	66.31		317.656	0.03213	0.04748
	-3.70641	312.216	-3.70887	605.679	-3.70887	902.46	-3.70641	1204.98		3566	98.58	82.59	66.23		317.656	0.03302	0.04691
	-3.70611	311.787	-3.70857	605.759	-3.70857	902.647	-3.70611	1204.72		3565	98.55	82.56	66.16		317.656	0.03396	0.04549
	-3.7058	312.273	-3.70826	605.983	-3.70826	902.72	-3.7058	1204.74		3564	98.52	82.53	66.09		317.656	0.03513	0.04322
	-3.70549	312.548	-3.70795	606.178	-3.70795	902.669	-3.70549	1204.93		3563	98.5	82.51	66.04		317.657	0.03614	0.04033
	-3.70519	312.239	-3.70765	606.47	-3.70765	902.724	-3.70519	1204.87		3562	98.48	82.49	65.99		317.657	0.03706	0.03704
	-3.70488	312.295	-3.70734	606.753	-3.70734	902.846	-3.70488	1205.03		3561	98.46	82.46	65.94		317.657	0.03801	0.0334
	-3.70458	312.103	-3.70704	606.577	-3.70704	902.866	-3.70458	1204.93		3560	98.42	82.43	65.89		317.657	0.03868	0.02971
	-3.70427	311.91	-3.70673	606.217	-3.70673	903.019	-3.70427	1204.87		3559	98.38	82.4	65.84		317.657	0.03924	0.02564
	-3.70397	311.96	-3.70643	605.974	-3.70643	902.926	-3.70397	1205.08		3558	98.35	82.36	65.78		317.657	0.03964	0.02147
	-3.70366	312.076	-3.70612	605.803	-3.70612	902.786	-3.70366	1205.08		3557	98.31	82.31	65.71		317.658	0.03964	0.01742
	-3.70336	312.82	-3.70582	606.201	-3.70582	902.726	-3.70336	1205.24		3556	98.27	82.26	65.65		317.658	0.0397	0.01387
	-3.70305	312.99	-3.70551	606.206	-3.70551	902.626	-3.70305	1205.24		3555	98.23	82.21	65.58		317.658	0.03999	0.01068
	-3.70274	312.92	-3.7052	606.482	-3.7052	902.723	-3.70274	1205.23		3554	98.18	82.16	65.51		317.658	0.04047	0.00801
	-3.70244	313.185	-3.7049	606.437	-3.7049	902.786	-3.70244	1205.1		3553	98.14	82.11	65.44		317.658	0.04157	0.00585
	-3.70213	313.119	-3.70459	605.828	-3.70459	902.79	-3.70213	1205.06		3552	98.1	82.06	65.37		317.658	0.04303	0.00414
	-3.70183	313.377	-3.70429	606.109	-3.70429	902.716	-3.70183	1205.16		3551	98.07	82.01	65.29		317.659	0.04462	0.00272
	-3.70152	313.366	-3.70398	606.316	-3.70398	902.801	-3.70152	1205		3550	98.04	81.97	65.22		317.659	0.04615	0.0015
	-3.70122	313.001	-3.70368	606.31	-3.70368	902.805	-3.70122	1205.07		3549	98.02	81.92	65.15		317.659	0.04748	-1.2e-05
	-3.70091	312.918	-3.70337	606.168	-3.70337	902.976	-3.70091	1205.2		3548	97.99	81.89	65.1		317.659	0.0484	-0.00152
	-3.7006	313.092	-3.70306	605.859	-3.70306	902.923	-3.7006	1205.09		3547	97.96	81.85	65.05		317.659	0.04893	-0.00292
	-3.7003	313.348	-3.70276	606.032	-3.70276	903.063	-3.7003	1204.74		3546	97.92	81.81	64.99		317.659	0.04949	-0.00434
	-3.69999	313.528	-3.70245	606.243	-3.70245	903	-3.69999	1204.81		3545	97.88	81.77	64.94		317.659	0.05026	-0.00536
	-3.69969	313.389	-3.70215	605.925	-3.70215	902.871	-3.69969	1204.65		3544	97.82	81.73	64.87		317.66	0.05108	-0.00592
	-3.69938	313.736	-3.70184	605.621	-3.70184	902.853	-3.69938	1204.67		3543	97.77	81.69	64.82		317.66	0.05177	-0.00629
	-3.69908	314.161	-3.70154	606.002	-3.70154	902.788	-3.69908	1204.99		3542	97.72	81.66	64.77		317.66	0.05219	-0.0066
	-3.69877	314.158	-3.70123	606.486	-3.70123	902.782	-3.69877	1205.01		3541	97.67	81.63	64.72		317.66	0.05252	-0.00671
	-3.69847	313.496	-3.70093	606.423	-3.70093	902.611	-3.69847	1205.04		3540	97.63	81.6	64.66		317.66	0.05271	-0.00662
	-3.69816	312.962	-3.70062	606.416	-3.70062	902.635	-3.69816	1205.21		3539	97.61	81.56	64.61		317.66	0.05228	-0.00605
	-3.69785	313.004	-3.70031	606.673	-3.70031	902.655	-3.69785	1205.34		3538	97.59	81.52	64.55		317.661	0.05141	-0.00477
	-3.69755	312.813	-3.70001	606.607	-3.70001	902.572	-3.69755	1205.12		3537	97.57	81.48	64.49		317.661	0.05047	-0.0027
	-3.69724	313.436	-3.6997	606.033	-3.6997	902.55	-3.69724	1205.08		3536	97.54	81.44	64.43		317.661	0.04982	8.3e-05
	-3.69694	313.502	-3.6994	605.821	-3.6994	902.555	-3.69694	1205.16		3535	97.51	81.41	64.38		317.661	0.04953	0.00373
	-3.69663	313.551	-3.69909	605.568	-3.69909	902.711	-3.69663	1204.94		3534	97.47	81.37	64.32		317.661	0.04959	0.0081
	-3.69633	313.358	-3.69879	605.679	-3.69879	902.686	-3.69633	1205.01		3533	97.43	81.34	64.27		317.661	0.05025	0.01283
	-3.69602	313.186	-3.69848	606.098	-3.69848	902.643	-3.69602	1205.08		3532	97.4	81.3	64.21		317.661	0.05116	0.01749
	-3.69571	313.057	-3.69817	606.026	-3.69817	902.648	-3.69571	1205.14		3531	97.38	81.26	64.15		317.662	0.05225	0.02151
	-3.69541	312.555	-3.69787	605.794	-3.69787	902.552	-3.69541	1204.97		3530	97.35	81.23	64.08		317.662	0.05348	0.02459
	-3.6951	312.337	-3.69756	605.642	-3.69756	902.519	-3.6951	1204.8		3529	97.31	81.19	64.02		317.662	0.05503	0.02679
	-3.6948	312.486	-3.69726	605.445	-3.69726	902.75	-3.6948	1204.97		3528	97.27	81.15	63.95		317.662	0.05679	0.02834
	-3.69449	312.194	-3.69695	606.169	-3.69695	902.903	-3.69449	1204.9		3527	97.23	81.1	63.88		317.662	0.05871	0.02909
	-3.69419	312.512	-3.69665	606.556	-3.69665	902.841	-3.69419	1204.61		3526	97.19	81.04	63.82		317.662	0.06105	0.02896
	-3.69388	312.696	-3.69634	606.082	-3.69634	902.721	-3.69388	1204.65		3525	97.15	80.99	63.77		317.663	0.06396	0.02757
	-3.69358	312.683	-3.69604	605.989	-3.69604	902.625	-3.69358	1204.92		3524	97.12	80.95	63.72		317.663	0.06694	0.02502
	-3.69327	312.796	-3.69573	606.243	-3.69573	902.512	-3.69327	1204.79		3523	97.09	80.92	63.66		317.663	0.06948	0.02178
	-3.69296	312.232	-3.69542	606.229	-3.69542	902.455	-3.69296	1204.51		3522	97.06	80.88	63.59		317.663	0.07115	0.01833
	-3.69266	312.569	-3.69512	606.222	-3.69512	902.355	-3.69266	1204.46		3521	97.03	80.84	63.53		317.663	0.07219	0.01516
	-3.69235	312.877	-3.69481	606.096	-3.69481	902.221	-3.69235	1204.76		3520	97	80.8	63.47		317.663	0.07277	0.01221
	-3.69205	312.856	-3.69451	605.834	-3.69451	902.133	-3.69205	1204.99		3519	96.98	80.76	63.41		317.663	0.07263	0.0096
	-3.69174	312.479	-3.6942	605.912	-3.6942	902.44	-3.69174	1205.15		3518	96.95	80.71	63.36		317.663	0.07201	0.00744
	-3.69144	312.359	-3.6939	605.678	-3.6939	902.6	-3.69144	1205.29		3517	96.93	80.65	63.31		317.664	0.07105	0.00568
	-3.69113	312.295	-3.69359	605.536	-3.69359	902.54	-3.69113	1205.22		3516	96.91	80.59	63.25		317.664	0.06953	0.00424
	-3.69082	312.664	-3.69329	605.741	-3.69329	902.32	-3.69082	1205.18		3515	96.89	80.54	63.2		317.664	0.06761	0.00305
	-3.69052	312.385	-3.69298	606.352	-3.69298	902.29	-3.69052	1205.14		3514	96.87	80.49	63.15		317.664	0.06531	0.00224
	-3.69021	312.26	-3.69267	606.179	-3.69267	902.319	-3.69021	1205.14		3513	96.84	80.44	63.1		317.664	0.06257	0.0018
	-3.68991	311.981	-3.69237	606.214	-3.69237	902.488	-3.68991	1204.96		3512	96.8	80.4	63.05		317.664	0.0594	0.00166
	-3.6896	312.234	-3.69206	605.933	-3.69206	902.616	-3.6896	1204.89		3511	96.75	80.35	63		317.665	0.05589	0.0019
	-3.6893	312.148	-3.69176	605.672	-3.69176	902.509	-3.6893	1204.77		3510	96.7	80.31	62.94		317.665	0.05241	0.0025
	-3.68899	312.562	-3.69145	605.804	-3.69145	902.264	-3.68899	1204.8		3509	96.66	80.28	62.89		317.665	0.0491	0.0034
	-3.68869	313.006	-3.69115	605.703	-3.69115	902.142	-3.68869	1204.78		3508	96.63	80.24	62.82		317.665	0.04581	0.00437
	-3.68838	313.831	-3.69084	605.865	-3.69084	902.14	-3.68838	1204.6		3507	96.61	80.2	62.76		317.665	0.04264	0.00493
	-3.68807	314.034	-3.69053	605.528	-3.69053	902.373	-3.68807	1204.66		3506	96.58	80.15	62.69		317.665	0.03979	0.00523
	-3.68777	313.971	-3.69023	605.368	-3.69023	902.612	-3.68777	1204.76		3505	96.55	80.09	62.63		317.666	0.03739	0.00525
	-3.68746	314.02	-3.68992	605.112	-3.68992	902.725	-3.68746	1204.53		3504	96.51	80.04	62.58		317.666	0.03548	0.00509
	-3.68716	313.742	-3.68962	605.188	-3.68962	902.534	-3.68716	1204.44		3503	96.47	80	62.53		317.666	0.03396	0.00471
	-3.68685	313.814	-3.68931	605.643	-3.68931	902.624	-3.68685	1204.78		3502	96.44	79.98	62.48		317.666	0.03311	0.00401
	-3.68655	313.699	-3.68901	605.85	-3.68901	902.521	-3.68655	1205.29		3501	96.42	79.95	62.43		317.666	0.03264	0.00293
	-3.68624	313.588	-3.6887	605.838	-3.6887	902.593	-3.68624	1205.38		3500	96.4	79.92	62.37		317.666	0.03258	0.00126
	-3.68594	313.111	-3.6884	605.656	-3.6884	902.623	-3.68594	1204.92		3499	96.39	79.88	62.32		317.666	0.03292	-0.000786
	-3.68563	312.068	-3.68809	605.418	-3.68809	902.549	-3.68563	1204.63		3498	96.38	79.83	62.27		317.667	0.03329	-0.00297
	-3.68532	311.706	-3.68778	605.635	-3.68778	902.703	-3.68532	1204.57		3497	96.37	79.78	62.22		317.667	0.03368	-0.00554
	-3.68502	311.472	-3.68748	605.531	-3.68748	902.606	-3.68502	1204.42		3496	96.35	79.73	62.17		317.667	0.03408	-0.00859
	-3.68471	312.374	-3.68717	605.519	-3.68717	902.54	-3.68471	1204.56		3495	96.33	79.68	62.12		317.667	0.03459	-0.0121
	-3.68441	312.957	-3.68687	605.256	-3.68687	902.365	-3.68441	1204.48		3494	96.3	79.63	62.07		317.667	0.03559	-0.01569
	-3.6841	312.175	-3.68656	605.459	-3.68656	902.238	-3.6841	1204.37		3493	96.27	79.59	62.02		317.667	0.03674	-0.01909
	-3.6838	312.081	-3.68626	605.879	-3.68626	902.512	-3.6838	1204.59		3492	96.24	79.55	61.97		317.668	0.03806	-0.02242
	-3.68349	312.019	-3.68595	606.133	-3.68595	902.502	-3.68349	1204.7		3491	96.21	79.52	61.93		317.668	0.03956	-0.02552
	-3.68318	311.705	-3.68564	605.8	-3.68564	902.569	-3.68318	1204.66		3490	96.19	79.49	61.89		317.668	0.04082	-0.02846
	-3.68288	312.464	-3.68534	605.892	-3.68534	902.493	-3.68288	1204.87		3489	96.17	79.46	61.84		317.668	0.04186	-0.0308
	-3.68257	312.556	-3.68503	605.854	-3.68503	902.729	-3.68257	1204.74		3488	96.16	79.43	61.79		317.668	0.0429	-0.03242
	-3.68227	312.405	-3.68473	605.758	-3.68473	902.68	-3.68227	1204.71		3487	96.14	79.38	61.75		317.668	0.04407	-0.03342
	-3.68196	312.446	-3.68442	605.845	-3.68442	902.616	-3.68196	1204.73		3486	96.12	79.34	61.7		317.668	0.04531	-0.03388
	-3.68166	312.436	-3.68412	605.322	-3.68412	902.746	-3.68166	1204.95		3485	96.09	79.29	61.65		317.669	0.04651	-0.03368
	-3.68135	311.69	-3.68381	605.692	-3.68381	902.681	-3.68135	1204.97		3484	96.08	79.25	61.6		317.669	0.0478	-0.0327
	-3.68105	311.504	-3.68351	605.86	-3.68351	902.549	-3.68105	1204.85		3483	96.06	79.21	61.55		317.669	0.04914	-0.03087
	-3.68074	312.398	-3.6832	605.721	-3.6832	902.359	-3.68074	1204.73		3482	96.04	79.17	61.5		317.669	0.05049	-0.02842
	-3.68043	312.173	-3.68289	605.544	-3.68289	902.38	-3.68043	1204.33		3481	96.01	79.12	61.45		317.669	0.05179	-0.02565
	-3.68013	312.106	-3.68259	605.451	-3.68259	902.421	-3.68013	1204.36		3480	95.98	79.08	61.4		317.669	0.05291	-0.02277
	-3.67982	312.104	-3.68228	605.385	-3.68228	902.438	-3.67982	1204.82		3479	95.96	79.05	61.36		317.67	0.05406	-0.01997
	-3.67952	312.514	-3.68198	605.301	-3.68198	902.423	-3.67952	1204.94		3478	95.94	79.02	61.33		317.67	0.05508	-0.0172
	-3.67921	312.796	-3.68167	605.236	-3.68167	902.522	-3.67921	1204.66		3477	95.92	78.98	61.3		317.67	0.05622	-0.01438
	-3.67891	312.809	-3.68137	605.352	-3.68137	902.649	-3.67891	1204.38		3476	95.91	78.94	61.27		317.67	0.05773	-0.01161
	-3.6786	312.022	-3.68106	605.04	-3.68106	902.618	-3.6786	1204.17		3475	95.9	78.9	61.24		317.67	0.05917	-0.00903
	-3.67829	312.202	-3.68075	605.349	-3.68075	902.646	-3.67829	1204.47		3474	95.89	78.85	61.21		317.67	0.0601	-0.00657
	-3.67799	311.996	-3.68045	605.682	-3.68045	902.611	-3.67799	1204.57		3473	95.87	78.81	61.16		317.67	0.06044	-0.00402
	-3.67768	311.735	-3.68014	605.332	-3.68014	902.514	-3.67768	1204.63		3472	95.85	78.78	61.12		317.671	0.06034	-0.00168
	-3.67738	312.079	-3.67984	605.081	-3.67984	902.712	-3.67738	1204.41		3471	95.83	78.77	61.07		317.671	0.06001	0.000409
	-3.67707	312.28	-3.67953	605.013	-3.67953	902.541	-3.67707	1204.39		3470	95.8	78.75	61.04		317.671	0.05964	0.00232
	-3.67677	312.888	-3.67923	605.133	-3.67923	902.48	-3.67677	1204.64		3469	95.78	78.73	61.01		317.671	0.05945	0.00409
	-3.67646	312.822	-3.67892	605.121	-3.67892	902.54	-3.67646	1204.72		3468	95.75	78.68	60.99		317.671	0.05938	0.00574
	-3.67616	312.496	-3.67862	604.794	-3.67862	902.398	-3.67616	1204.73		3467	95.73	78.64	60.96		317.671	0.05934	0.0069
	-3.67585	312.118	-3.67831	605.18	-3.67831	902.29	-3.67585	1204.41		3466	95.71	78.59	60.92		317.671	0.05947	0.00763
	-3.67554	311.688	-3.678	604.847	-3.678	902.476	-3.67554	1204.25		3465	95.7	78.54	60.87		317.672	0.05959	0.00832
	-3.67524	311.765	-3.6777	604.835	-3.6777	902.477	-3.67524	1204.5		3464	95.7	78.5	60.82		317.672	0.05951	0.009
	-3.67493	311.927	-3.67739	605.056	-3.67739	902.356	-3.67493	1204.41		3463	95.7	78.47	60.78		317.672	0.05903	0.00954
	-3.67463	312.358	-3.67709	605.545	-3.67709	902.222	-3.67463	1204.31		3462	95.69	78.43	60.74		317.672	0.05841	0.01017
	-3.67432	312.524	-3.67678	606.077	-3.67678	902.378	-3.67432	1204.36		3461	95.68	78.41	60.71		317.672	0.0583	0.01107
	-3.67402	312.085	-3.67648	605.833	-3.67648	902.445	-3.67402	1204.32		3460	95.65	78.37	60.68		317.672	0.05874	0.01222
	-3.67371	312.198	-3.67617	605.727	-3.67617	902.369	-3.67371	1204.35		3459	95.63	78.33	60.65		317.673	0.0596	0.01298
	-3.6734	312.606	-3.67587	605.717	-3.67587	902.534	-3.6734	1204.57		3458	95.61	78.29	60.61		317.673	0.06068	0.01365
	-3.6731	313.041	-3.67556	605.292	-3.67556	902.578	-3.6731	1204.68		3457	95.6	78.24	60.56		317.673	0.06179	0.014
	-3.67279	312.568	-3.67525	605.097	-3.67525	902.527	-3.67279	1204.66		3456	95.59	78.21	60.51		317.673	0.06297	0.01402
	-3.67249	312.322	-3.67495	605.284	-3.67495	902.6	-3.67249	1204.89		3455	95.59	78.19	60.47		317.673	0.06415	0.01438
	-3.67218	313.115	-3.67464	605.312	-3.67464	902.666	-3.67218	1204.74		3454	95.58	78.17	60.43		317.673	0.0652	0.01557
	-3.67188	313.675	-3.67434	605.108	-3.67434	902.502	-3.67188	1204.42		3453	95.58	78.15	60.4		317.673	0.0661	0.01764
	-3.67157	312.998	-3.67403	605.052	-3.67403	902.356	-3.67157	1204.36		3452	95.57	78.12	60.37		317.674	0.06662	0.02
	-3.67127	312.674	-3.67373	604.866	-3.67373	902.399	-3.67127	1204.47		3451	95.55	78.08	60.33		317.674	0.06692	0.02237
	-3.67096	312.302	-3.67342	605.165	-3.67342	902.478	-3.67096	1204.47		3450	95.53	78.04	60.29		317.674	0.06726	0.02471
	-3.67065	312.057	-3.67311	605.784	-3.67311	902.48	-3.67065	1204.39		3449	95.51	78	60.25		317.674	0.06754	0.02723
	-3.67035	312.87	-3.67281	606.186	-3.67281	902.411	-3.67035	1204.62		3448	95.49	77.96	60.22		317.674	0.06742	0.02964
	-3.67004	312.714	-3.6725	605.891	-3.6725	902.202	-3.67004	1204.46		3447	95.49	77.93	60.19		317.674	0.06666	0.03163
	-3.66974	312.894	-3.6722	605.967	-3.6722	902.102	-3.66974	1204.48		3446	95.49	77.89	60.16		317.675	0.06534	0.03309
	-3.66943	313.221	-3.67189	605.883	-3.67189	902.184	-3.66943	1204.59		3445	95.48	77.86	60.12		317.675	0.06356	0.03417
	-3.66913	313.582	-3.67159	605.348	-3.67159	902.51	-3.66913	1204.61		3444	95.47	77.82	60.08		317.675	0.06137	0.03498
	-3.66882	313.121	-3.67128	605.864	-3.67128	902.442	-3.66882	1204.7		3443	95.45	77.79	60.03		317.675	0.05899	0.03555
	-3.66852	313.395	-3.67098	605.742	-3.67098	902.415	-3.66852	1204.64		3442	95.43	77.76	59.98		317.675	0.05636	0.03569
	-3.66821	313.022	-3.67067	605.347	-3.67067	902.358	-3.66821	1204.42		3441	95.41	77.72	59.92		317.675	0.0537	0.03493
	-3.6679	312.579	-3.67036	604.949	-3.67036	902.199	-3.6679	1204.5		3440	95.4	77.68	59.88		317.675	0.05139	0.03332
	-3.6676	312.37	-3.67006	604.775	-3.67006	902.093	-3.6676	1204.65		3439	95.4	77.63	59.83		317.676	0.04968	0.03114
	-3.66729	311.934	-3.66975	604.507	-3.66975	902.108	-3.66729	1204.55		3438	95.4	77.59	59.79		317.676	0.04846	0.02886
	-3.66699	312.003	-3.66945	604.882	-3.66945	902.236	-3.66699	1204.88		3437	95.4	77.55	59.74		317.676	0.04759	0.02635
	-3.66668	312.283	-3.66914	605.365	-3.66914	902.226	-3.66668	1204.74		3436	95.4	77.51	59.69		317.676	0.04727	0.02345
	-3.66638	312.021	-3.66884	604.945	-3.66884	902.206	-3.66638	1204.83		3435	95.39	77.47	59.63		317.676	0.04753	0.01993
	-3.66607	312.331	-3.66853	604.701	-3.66853	902.317	-3.66607	1204.66		3434	95.39	77.42	59.57		317.676	0.04858	0.01579
	-3.66576	312.554	-3.66822	605.425	-3.66822	902.355	-3.66576	1204.36		3433	95.39	77.38	59.51		317.676	0.05022	0.01112
	-3.66546	312.546	-3.66792	605.492	-3.66792	902.247	-3.66546	1204.18		3432	95.37	77.33	59.46		317.677	0.05228	0.00642
	-3.66515	312.606	-3.66761	605.535	-3.66761	902.332	-3.66515	1204.24		3431	95.36	77.29	59.4		317.677	0.05482	0.00178
	-3.66485	312.757	-3.66731	605.39	-3.66731	902.312	-3.66485	1204.45		3430	95.35	77.24	59.34		317.677	0.05776	-0.00295
	-3.66454	312.809	-3.667	606.022	-3.667	902.43	-3.66454	1204.5		3429	95.35	77.19	59.27		317.677	0.06075	-0.00761
	-3.66424	312.799	-3.6667	605.936	-3.6667	902.319	-3.66424	1204.63		3428	95.35	77.14	59.21		317.677	0.06375	-0.01188
	-3.66393	313.311	-3.66639	605.615	-3.66639	902.458	-3.66393	1204.85		3427	95.35	77.1	59.14		317.677	0.06664	-0.01572
	-3.66363	313.581	-3.66609	605.089	-3.66609	902.483	-3.66363	1204.62		3426	95.36	77.04	59.07		317.678	0.06924	-0.01934
	-3.66332	313.765	-3.66578	605.458	-3.66578	902.39	-3.66332	1204.55		3425	95.36	76.99	59		317.678	0.07146	-0.02289
	-3.66301	313.389	-3.66547	605.527	-3.66547	902.382	-3.66301	1204.46		3424	95.36	76.94	58.91		317.678	0.07336	-0.02673
	-3.66271	312.956	-3.66517	605.351	-3.66517	902.361	-3.66271	1204.36		3423	95.35	76.89	58.82		317.678	0.07494	-0.03044
	-3.6624	312.653	-3.66486	605.074	-3.66486	902.35	-3.6624	1204.3		3422	95.33	76.85	58.73		317.678	0.0764	-0.03386
	-3.6621	312.872	-3.66456	604.811	-3.66456	902.236	-3.6621	1204.34		3421	95.31	76.8	58.64		317.678	0.07784	-0.03689
	-3.66179	312.359	-3.66425	604.583	-3.66425	902.269	-3.66179	1204.11		3420	95.29	76.73	58.56		317.678	0.07924	-0.03914
	-3.66149	311.97	-3.66395	604.785	-3.66395	902.347	-3.66149	1204.23		3419	95.29	76.67	58.48		317.679	0.0806	-0.04043
	-3.66118	312.161	-3.66364	605.092	-3.66364	902.472	-3.66118	1204.33		3418	95.29	76.6	58.39		317.679	0.082	-0.04072
	-3.66087	312.248	-3.66333	605.075	-3.66333	902.576	-3.66087	1204.07		3417	95.29	76.55	58.3		317.679	0.08334	-0.03957
	-3.66057	312.476	-3.66303	604.858	-3.66303	902.426	-3.66057	1204.51		3416	95.29	76.5	58.21		317.679	0.08452	-0.03719
	-3.66026	312.349	-3.66272	605.117	-3.66272	902.254	-3.66026	1204.5		3415	95.28	76.45	58.12		317.679	0.08569	-0.03374
	-3.65996	312.248	-3.66242	605.243	-3.66242	902.289	-3.65996	1204.51		3414	95.27	76.4	58.03		317.679	0.08697	-0.02937
	-3.65965	311.873	-3.66211	605.066	-3.66211	902.334	-3.65965	1204.52		3413	95.27	76.34	57.94		317.68	0.08803	-0.02433
	-3.65935	311.686	-3.66181	605.724	-3.66181	902.42	-3.65935	1204.35		3412	95.28	76.28	57.85		317.68	0.08879	-0.01888
	-3.65904	311.768	-3.6615	605.388	-3.6615	902.393	-3.65904	1204.5		3411	95.28	76.21	57.77		317.68	0.08954	-0.01296
	-3.65874	311.976	-3.6612	605.392	-3.6612	902.428	-3.65874	1204.17		3410	95.29	76.15	57.67		317.68	0.09048	-0.00656
	-3.65843	312.652	-3.66089	605.361	-3.66089	902.508	-3.65843	1203.89		3409	95.28	76.08	57.58		317.68	0.09169	-7.4e-05
	-3.65812	313.186	-3.66058	604.865	-3.66058	902.425	-3.65812	1204.04		3408	95.27	76.03	57.48		317.68	0.09283	0.00634
	-3.65782	313.403	-3.66028	605.143	-3.66028	902.324	-3.65782	1204.3		3407	95.26	75.98	57.38		317.68	0.09348	0.0127
	-3.65751	313.093	-3.65997	605.337	-3.65997	902.179	-3.65751	1204.47		3406	95.25	75.94	57.29		317.681	0.09372	0.01885
	-3.65721	313.005	-3.65967	605.661	-3.65967	902.215	-3.65721	1204.24		3405	95.25	75.89	57.2		317.681	0.09359	0.02466
	-3.6569	313.091	-3.65936	605.8	-3.65936	902.292	-3.6569	1204.65		3404	95.26	75.84	57.11		317.681	0.09308	0.03
	-3.6566	312.834	-3.65906	605.7	-3.65906	902.288	-3.6566	1204.96		3403	95.27	75.78	57.03		317.681	0.09211	0.03501
	-3.65629	312.704	-3.65875	605.644	-3.65875	902.368	-3.65629	1204.78		3402	95.28	75.73	56.94		317.681	0.09075	0.03977
	-3.65598	312.411	-3.65845	605.476	-3.65845	902.364	-3.65598	1204.63		3401	95.28	75.68	56.86		317.681	0.08912	0.04396
	-3.65568	312.435	-3.65814	605.053	-3.65814	902.269	-3.65568	1204.77		3400	95.28	75.63	56.78		317.682	0.08731	0.04742
	-3.65537	312.424	-3.65783	605.089	-3.65783	902.15	-3.65537	1204.56		3399	95.28	75.57	56.7		317.682	0.08562	0.05025
	-3.65507	313.462	-3.65753	605.053	-3.65753	902.076	-3.65507	1204.43		3398	95.28	75.53	56.61		317.682	0.08426	0.05273
	-3.65476	313.797	-3.65722	605.015	-3.65722	902.176	-3.65476	1204.34		3397	95.28	75.49	56.53		317.682	0.08321	0.0548
	-3.65446	312.987	-3.65692	604.94	-3.65692	902.382	-3.65446	1203.95		3396	95.29	75.45	56.44		317.682	0.08252	0.0564
	-3.65415	312.77	-3.65661	604.912	-3.65661	902.63	-3.65415	1203.67		3395	95.3	75.41	56.37		317.682	0.08188	0.05744
	-3.65385	313.039	-3.65631	604.479	-3.65631	902.532	-3.65385	1203.95		3394	95.32	75.37	56.31		317.683	0.08154	0.05783
	-3.65354	312.966	-3.656	604.074	-3.656	902.478	-3.65354	1204.3		3393	95.32	75.32	56.25		317.683	0.08168	0.05739
	-3.65323	312.93	-3.65569	604.26	-3.65569	902.401	-3.65323	1204.16		3392	95.32	75.27	56.19		317.683	0.08209	0.05613
	-3.65293	312.781	-3.65539	603.932	-3.65539	902.115	-3.65293	1204.3		3391	95.32	75.22	56.11		317.683	0.08273	0.05421
	-3.65262	312.652	-3.65508	603.721	-3.65508	902.047	-3.65262	1204.46		3390	95.32	75.19	56.02		317.683	0.08383	0.05132
	-3.65232	312.99	-3.65478	604.55	-3.65478	902.125	-3.65232	1204.35		3389	95.32	75.16	55.94		317.683	0.08578	0.04735
	-3.65201	312.822	-3.65447	604.787	-3.65447	902.171	-3.65201	1204.52		3388	95.32	75.13	55.87		317.683	0.08852	0.04258
	-3.65171	312.619	-3.65417	604.871	-3.65417	902.214	-3.65171	1204.66		3387	95.32	75.1	55.81		317.683	0.09176	0.03743
	-3.6514	311.994	-3.65386	604.637	-3.65386	902.205	-3.6514	1204.83		3386	95.32	75.06	55.75		317.684	0.09529	0.03185
	-3.6511	312.717	-3.65356	604.915	-3.65356	902.301	-3.6511	1204.5		3385	95.32	75.02	55.7		317.684	0.09915	0.02579
	-3.65079	313.198	-3.65325	605.157	-3.65325	902.42	-3.65079	1204.05		3384	95.33	74.98	55.64		317.684	0.10301	0.01928
	-3.65048	312.993	-3.65294	605.397	-3.65294	902.603	-3.65048	1204.44		3383	95.34	74.95	55.59		317.684	0.10678	0.01258
	-3.65018	313.123	-3.65264	605.888	-3.65264	902.753	-3.65018	1204.45		3382	95.36	74.92	55.53		317.684	0.1101	0.00599
	-3.64987	313.238	-3.65233	605.697	-3.65233	902.61	-3.64987	1204.2		3381	95.36	74.9	55.47		317.684	0.11293	-2.9e-05
	-3.64957	313.248	-3.65203	605.25	-3.65203	902.383	-3.64957	1204.39		3380	95.35	74.87	55.41		317.685	0.11505	-0.00526
	-3.64926	313.236	-3.65172	605.61	-3.65172	902.326	-3.64926	1204.82		3379	95.34	74.85	55.36		317.685	0.11677	-0.00941
	-3.64896	312.608	-3.65142	605.608	-3.65142	902.292	-3.64896	1204.76		3378	95.33	74.82	55.32		317.685	0.11856	-0.01244
	-3.64865	312.474	-3.65111	605.671	-3.65111	902.24	-3.64865	1204.54		3377	95.32	74.8	55.28		317.685	0.1202	-0.0143
	-3.64834	312.721	-3.6508	605.62	-3.6508	902.244	-3.64834	1204.57		3376	95.32	74.77	55.24		317.685	0.12121	-0.01513
	-3.64804	312.919	-3.6505	605.165	-3.6505	902.265	-3.64804	1204.86		3375	95.32	74.75	55.2		317.685	0.12165	-0.01497
	-3.64773	312.949	-3.65019	605.015	-3.65019	902.28	-3.64773	1204.59		3374	95.33	74.72	55.15		317.685	0.12203	-0.01386
	-3.64743	312.428	-3.64989	604.906	-3.64989	901.822	-3.64743	1204.37		3373	95.33	74.7	55.1		317.686	0.12258	-0.01205
	-3.64712	312.314	-3.64958	605.17	-3.64958	901.923	-3.64712	1204.21		3372	95.33	74.68	55.06		317.686	0.12345	-0.00966
	-3.64682	312.85	-3.64928	605.285	-3.64928	902.181	-3.64682	1204.27		3371	95.34	74.66	55.02		317.686	0.12478	-0.00662
	-3.64651	312.649	-3.64897	605.005	-3.64897	902.073	-3.64651	1204.52		3370	95.35	74.65	54.98		317.686	0.12647	-0.00314
	-3.64621	312.523	-3.64867	604.665	-3.64867	901.987	-3.64621	1204.7		3369	95.37	74.63	54.93		317.686	0.12823	0.000615
	-3.6459	312.922	-3.64836	604.7	-3.64836	902.059	-3.6459	1204.55		3368	95.39	74.61	54.89		317.686	0.13024	0.00442
	-3.64559	313.266	-3.64805	605.172	-3.64805	902.147	-3.64559	1204.27		3367	95.4	74.59	54.85		317.687	0.13247	0.00815
	-3.64529	313.325	-3.64775	605.204	-3.64775	902.186	-3.64529	1204.29		3366	95.4	74.57	54.82		317.687	0.1349	0.01165
	-3.64498	313.238	-3.64744	604.958	-3.64744	902.178	-3.64498	1204.05		3365	95.4	74.55	54.79		317.687	0.13716	0.01476
	-3.64468	313.225	-3.64714	604.51	-3.64714	902.413	-3.64468	1203.97		3364	95.4	74.53	54.77		317.687	0.13897	0.0171
	-3.64437	313.072	-3.64683	604.791	-3.64683	902.305	-3.64437	1204.27		3363	95.4	74.52	54.74		317.687	0.14077	0.01864
	-3.64407	313.367	-3.64653	605.031	-3.64653	902.309	-3.64407	1204.18		3362	95.41	74.52	54.71		317.687	0.14263	0.01964
	-3.64376	312.882	-3.64622	605.132	-3.64622	902.339	-3.64376	1204.24		3361	95.42	74.51	54.68		317.688	0.14443	0.01978
	-3.64345	312.624	-3.64591	604.789	-3.64591	902.083	-3.64345	1204.33		3360	95.42	74.48	54.66		317.688	0.14573	0.01894
	-3.64315	312.491	-3.64561	605.044	-3.64561	901.894	-3.64315	1204.58		3359	95.41	74.45	54.64		317.688	0.14642	0.01721
	-3.64284	311.879	-3.6453	604.693	-3.6453	901.878	-3.64284	1204.57		3358	95.41	74.42	54.61		317.688	0.14652	0.01506
	-3.64254	311.765	-3.645	604.58	-3.645	902.046	-3.64254	1204.45		3357	95.42	74.4	54.58		317.688	0.14558	0.01259
	-3.64223	311.878	-3.64469	604.863	-3.64469	902.059	-3.64223	1204.72		3356	95.43	74.4	54.56		317.688	0.14376	0.00988
	-3.64193	312.455	-3.64439	605.021	-3.64439	902.005	-3.64193	1205.13		3355	95.45	74.41	54.54		317.688	0.14154	0.00695
	-3.64162	312.873	-3.64408	605.339	-3.64408	901.952	-3.64162	1204.91		3354	95.46	74.41	54.54		317.689	0.13933	0.00396
	-3.64132	312.421	-3.64378	605.175	-3.64378	902.09	-3.64132	1205.06		3353	95.47	74.42	54.53		317.689	0.13723	0.000872
	-3.64101	312.827	-3.64347	604.918	-3.64347	901.973	-3.64101	1205.14		3352	95.47	74.41	54.53		317.689	0.13539	-0.00199
	-3.6407	312.115	-3.64316	604.456	-3.64316	901.674	-3.6407	1204.98		3351	95.47	74.41	54.52		317.689	0.13407	-0.00432
	-3.6404	312.241	-3.64286	604.787	-3.64286	901.809	-3.6404	1205.21		3350	95.46	74.41	54.51		317.689	0.1332	-0.00612
	-3.64009	312.633	-3.64255	604.837	-3.64255	901.934	-3.64009	1205.23		3349	95.46	74.41	54.51		317.689	0.1325	-0.00774
	-3.63979	313.261	-3.64225	604.627	-3.64225	902.096	-3.63979	1204.95		3348	95.46	74.41	54.5		317.69	0.13213	-0.00928
	-3.63948	313.089	-3.64194	604.841	-3.64194	902.214	-3.63948	1204.58		3347	95.47	74.4	54.5		317.69	0.13203	-0.01037
	-3.63918	313.383	-3.64164	604.692	-3.64164	902.199	-3.63918	1204.71		3346	95.47	74.39	54.49		317.69	0.13232	-0.01098
	-3.63887	313.278	-3.64133	604.755	-3.64133	902.407	-3.63887	1204.77		3345	95.47	74.39	54.48		317.69	0.13293	-0.01145
	-3.63857	313.086	-3.64103	605.546	-3.64103	902.397	-3.63857	1204.54		3344	95.47	74.39	54.48		317.69	0.13396	-0.01174
	-3.63826	312.642	-3.64072	605.275	-3.64072	902.203	-3.63826	1204.52		3343	95.48	74.4	54.49		317.69	0.13588	-0.01194
	-3.63795	312.745	-3.64041	605.529	-3.64041	902.117	-3.63795	1204.69		3342	95.49	74.42	54.49		317.69	0.13861	-0.01182
	-3.63765	313.279	-3.64011	605.533	-3.64011	902.195	-3.63765	1204.38		3341	95.49	74.43	54.49		317.691	0.14187	-0.01136
	-3.63734	312.827	-3.6398	605.205	-3.6398	902.298	-3.63734	1204.14		3340	95.5	74.44	54.49		317.691	0.14545	-0.01087
	-3.63704	312.838	-3.6395	605.54	-3.6395	902.161	-3.63704	1204.1		3339	95.49	74.46	54.5		317.691	0.1492	-0.01032
	-3.63673	313.084	-3.63919	605.935	-3.63919	902.01	-3.63673	1204.29		3338	95.49	74.46	54.51		317.691	0.15283	-0.00977
	-3.63643	313.11	-3.63889	605.31	-3.63889	902.067	-3.63643	1204.25		3337	95.49	74.47	54.52		317.691	0.15595	-0.00933
	-3.63612	312.832	-3.63858	604.988	-3.63858	902.111	-3.63612	1204.21		3336	95.5	74.48	54.52		317.691	0.15836	-0.00893
	-3.63581	313.178	-3.63827	604.768	-3.63827	902.194	-3.63581	1204.29		3335	95.51	74.49	54.53		317.692	0.16038	-0.00845
	-3.63551	312.856	-3.63797	605.279	-3.63797	902.062	-3.63551	1204.1		3334	95.51	74.49	54.54		317.692	0.1618	-0.0078
	-3.6352	312.778	-3.63766	605.464	-3.63766	902.08	-3.6352	1204		3333	95.5	74.5	54.56		317.692	0.16258	-0.00686
	-3.6349	312.83	-3.63736	604.966	-3.63736	902.249	-3.6349	1203.86		3332	95.49	74.51	54.58		317.692	0.16248	-0.00523
	-3.63459	312.454	-3.63705	604.979	-3.63705	902.473	-3.63459	1203.57		3331	95.48	74.51	54.59		317.692	0.16149	-0.00267
	-3.63429	312.991	-3.63675	605.036	-3.63675	902.567	-3.63429	1203.33		3330	95.48	74.52	54.6		317.692	0.15939	0.000327
	-3.63398	313.853	-3.63644	604.795	-3.63644	902.307	-3.63398	1203.89		3329	95.49	74.54	54.6		317.692	0.15618	0.00389
	-3.63368	313.885	-3.63614	604.599	-3.63614	902.231	-3.63368	1204.3		3328	95.5	74.56	54.62		317.692	0.15204	0.00789
	-3.63337	313.899	-3.63583	605.216	-3.63583	902.059	-3.63337	1203.99		3327	95.51	74.59	54.64		317.693	0.1471	0.01247
	-3.63306	313.128	-3.63552	605.077	-3.63552	902.233	-3.63306	1204.14		3326	95.52	74.62	54.66		317.693	0.14165	0.01759
	-3.63276	312.792	-3.63522	605.029	-3.63522	902.147	-3.63276	1204.17		3325	95.52	74.64	54.69		317.693	0.13575	0.02314
	-3.63245	312.922	-3.63491	605.044	-3.63491	902.034	-3.63245	1204.14		3324	95.51	74.65	54.71		317.693	0.12951	0.02864
	-3.63215	312.874	-3.63461	604.724	-3.63461	902.091	-3.63215	1204.3		3323	95.5	74.66	54.73		317.693	0.12351	0.03392
	-3.63184	313.119	-3.6343	605.006	-3.6343	902.02	-3.63184	1204.56		3322	95.5	74.67	54.75		317.693	0.11801	0.03914
	-3.63154	313.447	-3.634	604.96	-3.634	902.009	-3.63154	1204.5		3321	95.49	74.68	54.77		317.694	0.11307	0.04428
	-3.63123	313.077	-3.63369	604.455	-3.63369	902.049	-3.63123	1204.09		3320	95.49	74.7	54.8		317.694	0.10894	0.04916
	-3.63092	312.897	-3.63338	604.077	-3.63338	902.198	-3.63092	1204		3319	95.49	74.71	54.83		317.694	0.10586	0.05329
	-3.63062	313.079	-3.63308	604.518	-3.63308	902.029	-3.63062	1204.11		3318	95.49	74.73	54.85		317.694	0.1039	0.05653
	-3.63031	313.384	-3.63277	604.341	-3.63277	901.876	-3.63031	1204.11		3317	95.49	74.75	54.88		317.694	0.10304	0.05878
	-3.63001	314.216	-3.63247	604.079	-3.63247	901.954	-3.63001	1204.15		3316	95.49	74.77	54.9		317.694	0.10306	0.06031
	-3.6297	313.856	-3.63216	604.042	-3.63216	902.018	-3.6297	1204.06		3315	95.5	74.79	54.93		317.695	0.10397	0.06105
	-3.6294	313.207	-3.63186	604.166	-3.63186	901.936	-3.6294	1203.87		3314	95.52	74.8	54.95		317.695	0.10565	0.06084
	-3.62909	312.161	-3.63155	604.379	-3.63155	901.861	-3.62909	1203.65		3313	95.53	74.81	54.98		317.695	0.10787	0.05965
	-3.62879	311.238	-3.63125	604.195	-3.63125	901.95	-3.62879	1204.24		3312	95.54	74.82	55.01		317.695	0.11044	0.05772
	-3.62848	311.594	-3.63094	604.234	-3.63094	902.075	-3.62848	1204.58		3311	95.55	74.84	55.05		317.695	0.1136	0.05521
	-3.62817	312.261	-3.63063	604.824	-3.63063	902.17	-3.62817	1204.19		3310	95.56	74.86	55.09		317.695	0.11709	0.05244
	-3.62787	313.071	-3.63033	605.281	-3.63033	902.212	-3.62787	1204.01		3309	95.56	74.89	55.13		317.695	0.12047	0.04928
	-3.62756	313.156	-3.63002	605.171	-3.63002	902.125	-3.62756	1204.01		3308	95.56	74.91	55.17		317.696	0.12337	0.046
	-3.62726	312.517	-3.62972	604.877	-3.62972	901.935	-3.62726	1203.8		3307	95.55	74.93	55.2		317.696	0.12556	0.04273
	-3.62695	312.654	-3.62941	604.9	-3.62941	901.814	-3.62695	1203.79		3306	95.54	74.94	55.23		317.696	0.12728	0.03959
	-3.62665	313.397	-3.62911	604.926	-3.62911	901.853	-3.62665	1204.06		3305	95.55	74.96	55.26		317.696	0.12869	0.03647
	-3.62634	313.306	-3.6288	604.856	-3.6288	902.034	-3.62634	1204.08		3304	95.55	74.99	55.28		317.696	0.12975	0.03326
	-3.62603	312.958	-3.62849	604.946	-3.62849	902.246	-3.62603	1203.96		3303	95.57	75.02	55.31		317.696	0.13061	0.03002
	-3.62573	312.281	-3.62819	604.404	-3.62819	902.14	-3.62573	1204		3302	95.58	75.04	55.34		317.697	0.13133	0.02688
	-3.62542	312.27	-3.62788	604.167	-3.62788	902.167	-3.62542	1204.07		3301	95.58	75.07	55.38		317.697	0.13184	0.02405
	-3.62512	312.717	-3.62758	604.511	-3.62758	902.254	-3.62512	1204.24		3300	95.59	75.1	55.42		317.697	0.13227	0.02203
	-3.62481	313.312	-3.62727	604.746	-3.62727	902.287	-3.62481	1204.6		3299	95.6	75.13	55.48		317.697	0.13267	0.02061
	-3.62451	313.433	-3.62697	605.003	-3.62697	902.306	-3.62451	1204.62		3298	95.61	75.15	55.53		317.697	0.13309	0.01954
	-3.6242	313.176	-3.62666	605.194	-3.62666	902.34	-3.6242	1204.53		3297	95.6	75.17	55.57		317.697	0.13335	0.01869
	-3.6239	312.876	-3.62636	604.936	-3.62636	902.337	-3.6239	1204.4		3296	95.6	75.2	55.6		317.697	0.1336	0.01815
	-3.62359	312.847	-3.62605	604.856	-3.62605	902.248	-3.62359	1204.04		3295	95.61	75.23	55.63		317.698	0.13405	0.01792
	-3.62328	312.627	-3.62574	605.445	-3.62574	902.177	-3.62328	1203.92		3294	95.63	75.26	55.66		317.698	0.13484	0.01803
	-3.62298	312.704	-3.62544	605.485	-3.62544	902.004	-3.62298	1204.18		3293	95.65	75.29	55.69		317.698	0.13597	0.01792
	-3.62267	312.962	-3.62513	605.423	-3.62513	901.905	-3.62267	1204.02		3292	95.67	75.32	55.74		317.698	0.13743	0.01788
	-3.62237	313.342	-3.62483	604.547	-3.62483	901.851	-3.62237	1204.12		3291	95.68	75.35	55.78		317.698	0.13938	0.01805
	-3.62206	313.99	-3.62452	603.896	-3.62452	901.893	-3.62206	1204.09		3290	95.69	75.38	55.82		317.698	0.142	0.01837
	-3.62176	314.417	-3.62422	604.468	-3.62422	902.006	-3.62176	1204.21		3289	95.69	75.4	55.87		317.699	0.14516	0.01871
	-3.62145	313.818	-3.62391	604.765	-3.62391	901.906	-3.62145	1204.69		3288	95.69	75.42	55.91		317.699	0.14887	0.0188
	-3.62115	313.149	-3.62361	604.803	-3.62361	902.068	-3.62115	1204.44		3287	95.69	75.45	55.96		317.699	0.15281	0.01826
	-3.62084	313.47	-3.6233	604.646	-3.6233	902.269	-3.62084	1204.04		3286	95.7	75.47	56		317.699	0.15689	0.01715
	-3.62053	312.75	-3.62299	605.133	-3.62299	902.47	-3.62053	1203.91		3285	95.72	75.49	56.03		317.699	0.16066	0.01559
	-3.62023	312.391	-3.62269	604.736	-3.62269	902.296	-3.62023	1204.21		3284	95.75	75.51	56.07		317.699	0.16396	0.01371
	-3.61992	312.54	-3.62238	604.429	-3.62238	902.097	-3.61992	1204.17		3283	95.77	75.54	56.11		317.699	0.16735	0.01166
	-3.61962	313.276	-3.62208	604.417	-3.62208	902.049	-3.61962	1204.36		3282	95.78	75.57	56.16		317.7	0.17064	0.00944
	-3.61931	312.837	-3.62177	604.704	-3.62177	901.905	-3.61931	1204.31		3281	95.78	75.61	56.21		317.7	0.17369	0.00736
	-3.61901	312.56	-3.62147	604.94	-3.62147	901.931	-3.61901	1204.16		3280	95.78	75.64	56.26		317.7	0.17663	0.00546
	-3.6187	312.708	-3.62116	605.013	-3.62116	901.896	-3.6187	1204.16		3279	95.78	75.66	56.31		317.7	0.17919	0.00388
	-3.61839	312.2	-3.62085	604.652	-3.62085	902.008	-3.61839	1204.03		3278	95.78	75.69	56.35		317.7	0.18108	0.00253
	-3.61809	312.524	-3.62055	604.246	-3.62055	901.874	-3.61809	1203.86		3277	95.78	75.71	56.4		317.7	0.18212	0.00156
	-3.61778	312.946	-3.62024	603.817	-3.62024	901.744	-3.61778	1203.93		3276	95.79	75.73	56.45		317.7	0.18208	0.00115
	-3.61748	313.555	-3.61994	603.934	-3.61994	901.883	-3.61748	1204.1		3275	95.81	75.76	56.5		317.701	0.18092	0.00136
	-3.61717	313.114	-3.61963	604.454	-3.61963	902.091	-3.61717	1204.28		3274	95.83	75.78	56.56		317.701	0.17909	0.00213
	-3.61687	312.319	-3.61933	604.664	-3.61933	902.129	-3.61687	1204.16		3273	95.86	75.81	56.61		317.701	0.17713	0.00323
	-3.61656	312.186	-3.61902	604.55	-3.61902	902.138	-3.61656	1204.29		3272	95.89	75.83	56.66		317.701	0.17523	0.00447
	-3.61626	312.401	-3.61872	604.477	-3.61872	902.2	-3.61626	1204.3		3271	95.91	75.86	56.7		317.701	0.17348	0.00595
	-3.61595	312.545	-3.61841	604.417	-3.61841	902.326	-3.61595	1204.29		3270	95.92	75.87	56.74		317.701	0.17152	0.00787
	-3.61564	311.981	-3.6181	604.698	-3.6181	902.327	-3.61564	1204.44		3269	95.93	75.89	56.77		317.702	0.16915	0.01023
	-3.61534	311.655	-3.6178	604.685	-3.6178	902.493	-3.61534	1204.27		3268	95.94	75.9	56.8		317.702	0.16683	0.01295
	-3.61503	311.245	-3.61749	604.574	-3.61749	902.539	-3.61503	1203.98		3267	95.95	75.93	56.84		317.702	0.16474	0.01567
	-3.61473	311.328	-3.61719	604.469	-3.61719	902.286	-3.61473	1204.25		3266	95.96	75.96	56.88		317.702	0.16291	0.01822
	-3.61442	311.961	-3.61688	604.513	-3.61688	902.294	-3.61442	1204.23		3265	95.98	76	56.92		317.702	0.16155	0.02046
	-3.61412	312.365	-3.61658	604.896	-3.61658	902.382	-3.61412	1204		3264	96.01	76.04	56.97		317.702	0.16041	0.02215
	-3.61381	311.971	-3.61627	605.154	-3.61627	902.386	-3.61381	1204.18		3263	96.03	76.06	57.01		317.702	0.15929	0.02324
	-3.6135	312.634	-3.61596	605.213	-3.61596	902.188	-3.6135	1204.28		3262	96.06	76.08	57.04		317.703	0.15849	0.02366
	-3.6132	313.53	-3.61566	604.95	-3.61566	902.006	-3.6132	1204.48		3261	96.1	76.1	57.08		317.703	0.15822	0.02348
	-3.61289	313.774	-3.61535	604.925	-3.61535	902.033	-3.61289	1204.32		3260	96.14	76.11	57.12		317.703	0.15802	0.02298
	-3.61259	313.313	-3.61505	605.055	-3.61505	902.082	-3.61259	1204.03		3259	96.17	76.13	57.16		317.703	0.15742	0.02243
	-3.61228	312.584	-3.61474	604.937	-3.61474	902.202	-3.61228	1204.08		3258	96.19	76.16	57.21		317.703	0.15613	0.02171
	-3.61198	312.488	-3.61444	604.037	-3.61444	902.051	-3.61198	1204.45		3257	96.2	76.19	57.26		317.703	0.15457	0.02062
	-3.61167	311.987	-3.61413	603.878	-3.61413	901.83	-3.61167	1204.38		3256	96.22	76.23	57.31		317.704	0.15309	0.01921
	-3.61137	312.129	-3.61383	604.006	-3.61383	901.85	-3.61137	1203.91		3255	96.23	76.26	57.36		317.704	0.15147	0.01752
	-3.61106	311.862	-3.61352	604.166	-3.61352	901.786	-3.61106	1203.77		3254	96.24	76.28	57.41		317.704	0.14991	0.01559
	-3.61075	311.642	-3.61321	604.463	-3.61321	901.581	-3.61075	1203.92		3253	96.26	76.29	57.44		317.704	0.14866	0.01372
	-3.61045	311.819	-3.61291	604.39	-3.61291	901.715	-3.61045	1204.14		3252	96.28	76.3	57.47		317.704	0.14753	0.01213
	-3.61014	312.29	-3.6126	604.527	-3.6126	901.836	-3.61014	1204.18		3251	96.3	76.32	57.51		317.704	0.14653	0.01113
	-3.60984	312.908	-3.6123	604.801	-3.6123	901.98	-3.60984	1204.38		3250	96.32	76.34	57.54		317.704	0.1459	0.01078
	-3.60953	313.081	-3.61199	604.679	-3.61199	902.072	-3.60953	1204.55		3249	96.34	76.37	57.58		317.705	0.14579	0.01068
	-3.60923	312.742	-3.61169	604.334	-3.61169	902.007	-3.60923	1204.43		3248	96.36	76.4	57.62		317.705	0.14599	0.01083
	-3.60892	312.653	-3.61138	604.269	-3.61138	902.091	-3.60892	1204.26		3247	96.39	76.43	57.66		317.705	0.14605	0.01136
	-3.60861	312.313	-3.61107	604.3	-3.61107	902.041	-3.60861	1204.27		3246	96.42	76.46	57.7		317.705	0.14592	0.01225
	-3.60831	312.087	-3.61077	604.529	-3.61077	901.994	-3.60831	1203.81		3245	96.46	76.49	57.75		317.705	0.14584	0.01331
	-3.608	312.312	-3.61046	603.856	-3.61046	902.049	-3.608	1203.79		3244	96.49	76.51	57.79		317.705	0.1463	0.01463
	-3.6077	312.127	-3.61016	604.395	-3.61016	902.043	-3.6077	1203.9		3243	96.51	76.54	57.84		317.705	0.1473	0.01634
	-3.60739	312.372	-3.60985	604.709	-3.60985	901.971	-3.60739	1203.89		3242	96.52	76.56	57.89		317.706	0.14895	0.01816
	-3.60709	312.24	-3.60955	604.633	-3.60955	901.982	-3.60709	1203.99		3241	96.53	76.59	57.93		317.706	0.15142	0.01996
	-3.60678	311.674	-3.60924	604.618	-3.60924	902.011	-3.60678	1204.06		3240	96.53	76.62	57.98		317.706	0.1542	0.02152
	-3.60648	311.57	-3.60894	604.809	-3.60894	902.043	-3.60648	1204.02		3239	96.55	76.64	58.02		317.706	0.15723	0.0227
	-3.60617	311.995	-3.60863	605.475	-3.60863	901.985	-3.60617	1204.27		3238	96.58	76.67	58.08		317.706	0.16043	0.02321
	-3.60586	311.9	-3.60832	605.432	-3.60832	901.875	-3.60586	1204.34		3237	96.61	76.69	58.13		317.706	0.16337	0.02303
	-3.60556	313.101	-3.60802	605.151	-3.60802	901.972	-3.60556	1204.26		3236	96.65	76.72	58.18		317.707	0.16601	0.02225
	-3.60525	313.34	-3.60771	604.52	-3.60771	902.082	-3.60525	1204.54		3235	96.68	76.75	58.22		317.707	0.16846	0.02126
	-3.60495	312.793	-3.60741	604.245	-3.60741	902.222	-3.60495	1204.75		3234	96.71	76.78	58.25		317.707	0.17066	0.02009
	-3.60464	312.74	-3.6071	604.284	-3.6071	902.41	-3.60464	1204.37		3233	96.74	76.81	58.3		317.707	0.17307	0.01868
	-3.60434	312.52	-3.6068	604.018	-3.6068	902.082	-3.60434	1204.02		3232	96.77	76.84	58.35		317.707	0.17593	0.0169
	-3.60403	312.338	-3.60649	603.938	-3.60649	902.122	-3.60403	1203.85		3231	96.8	76.87	58.4		317.707	0.17887	0.01492
	-3.60373	312.771	-3.60619	604.156	-3.60619	902.213	-3.60373	1204.13		3230	96.83	76.89	58.45		317.707	0.18158	0.01265
	-3.60342	313.16	-3.60588	605.072	-3.60588	902.039	-3.60342	1204.22		3229	96.85	76.91	58.49		317.708	0.18402	0.01041
	-3.60311	312.977	-3.60557	604.97	-3.60557	902.088	-3.60311	1204.24		3228	96.88	76.93	58.53		317.708	0.18578	0.00832
	-3.60281	312.462	-3.60527	604.557	-3.60527	902.216	-3.60281	1204.18		3227	96.9	76.97	58.56		317.708	0.18696	0.00644
	-3.6025	312.548	-3.60496	604.598	-3.60496	902.188	-3.6025	1204.1		3226	96.91	77.01	58.61		317.708	0.18764	0.00481
	-3.6022	312.737	-3.60466	604.424	-3.60466	901.933	-3.6022	1203.88		3225	96.93	77.05	58.66		317.708	0.18776	0.00363
	-3.60189	312.934	-3.60435	604.439	-3.60435	902.055	-3.60189	1203.96		3224	96.95	77.08	58.71		317.708	0.18778	0.00326
	-3.60159	313.015	-3.60405	604.171	-3.60405	901.937	-3.60159	1204.21		3223	96.98	77.11	58.76		317.709	0.18799	0.00362
	-3.60128	312.526	-3.60374	604.008	-3.60374	902.067	-3.60128	1204.43		3222	97.01	77.13	58.81		317.709	0.1882	0.0044
	-3.60097	312.897	-3.60343	604.286	-3.60343	902.155	-3.60097	1204.35		3221	97.04	77.15	58.86		317.709	0.18824	0.00531
	-3.60067	312.995	-3.60313	605.007	-3.60313	901.883	-3.60067	1204.61		3220	97.08	77.17	58.92		317.709	0.18846	0.00614
	-3.60036	312.508	-3.60282	604.75	-3.60282	901.875	-3.60036	1204.71		3219	97.12	77.2	58.97		317.709	0.18867	0.00715
	-3.60006	312.406	-3.60252	604.594	-3.60252	902.003	-3.60006	1204.43		3218	97.16	77.22	59.03		317.709	0.18872	0.00864
	-3.59975	312.862	-3.60221	604.612	-3.60221	902.098	-3.59975	1204.04		3217	97.19	77.25	59.08		317.709	0.18867	0.01052
	-3.59945	313.604	-3.60191	604.345	-3.60191	902.119	-3.59945	1204.2		3216	97.22	77.27	59.12		317.71	0.18861	0.01277
	-3.59914	313.485	-3.6016	604.073	-3.6016	902.139	-3.59914	1204.14		3215	97.24	77.3	59.17		317.71	0.18879	0.01508
	-3.59884	313.187	-3.6013	604.575	-3.6013	902.031	-3.59884	1203.73		3214	97.25	77.32	59.21		317.71	0.18918	0.01716
	-3.59853	313.038	-3.60099	604.598	-3.60099	902.065	-3.59853	1203.69		3213	97.27	77.35	59.26		317.71	0.18973	0.01918
	-3.59822	313.105	-3.60068	604.564	-3.60068	901.825	-3.59822	1203.85		3212	97.29	77.37	59.32		317.71	0.19043	0.02124
	-3.59792	313.145	-3.60038	604.259	-3.60038	901.861	-3.59792	1204.02		3211	97.31	77.39	59.38		317.71	0.19131	0.02334
	-3.59761	313.597	-3.60007	604.476	-3.60007	901.791	-3.59761	1203.99		3210	97.32	77.41	59.43		317.711	0.19238	0.02519
	-3.59731	313.8	-3.59977	604.88	-3.59977	901.68	-3.59731	1204.33		3209	97.34	77.44	59.48		317.711	0.19337	0.02649
	-3.597	313.544	-3.59946	605.261	-3.59946	901.516	-3.597	1204.34		3208	97.36	77.47	59.53		317.711	0.19403	0.0272
	-3.5967	312.805	-3.59916	605.112	-3.59916	901.513	-3.5967	1204.23		3207	97.39	77.51	59.59		317.711	0.19415	0.02755
	-3.59639	312.709	-3.59885	605.072	-3.59885	901.834	-3.59639	1204.05		3206	97.42	77.56	59.65		317.711	0.19363	0.02753
	-3.59608	312.168	-3.59854	604.641	-3.59854	902.093	-3.59608	1204.11		3205	97.45	77.6	59.72		317.711	0.1926	0.02696
	-3.59578	312.016	-3.59824	604.267	-3.59824	902.194	-3.59578	1204.34		3204	97.48	77.63	59.77		317.712	0.19127	0.02593
	-3.59547	311.998	-3.59793	604.35	-3.59793	902.273	-3.59547	1203.79		3203	97.52	77.64	59.82		317.712	0.1901	0.02446
	-3.59517	312.085	-3.59763	604.265	-3.59763	902.276	-3.59517	1203.65		3202	97.56	77.66	59.87		317.712	0.18897	0.02274
	-3.59486	312.569	-3.59732	604.501	-3.59732	902.138	-3.59486	1203.75		3201	97.6	77.68	59.91		317.712	0.18796	0.02083
	-3.59456	312.585	-3.59702	604.681	-3.59702	902.042	-3.59456	1203.88		3200	97.64	77.71	59.95		317.712	0.18773	0.01885
	-3.59425	312.63	-3.59671	604.685	-3.59671	902.053	-3.59425	1203.89		3199	97.67	77.73	60		317.712	0.18798	0.01683
	-3.59395	312.432	-3.59641	604.732	-3.59641	901.99	-3.59395	1203.79		3198	97.69	77.76	60.06		317.712	0.18837	0.01499
	-3.59364	312.442	-3.5961	604.449	-3.5961	901.944	-3.59364	1203.7		3197	97.72	77.79	60.12		317.712	0.18874	0.01332
	-3.59333	312.559	-3.59579	604.499	-3.59579	902.031	-3.59333	1203.68		3196	97.74	77.82	60.18		317.713	0.18886	0.01201
	-3.59303	312.702	-3.59549	604.796	-3.59549	902.089	-3.59303	1204.01		3195	97.78	77.86	60.24		317.713	0.18886	0.01108
	-3.59272	312.356	-3.59518	605.266	-3.59518	901.946	-3.59272	1203.94		3194	97.81	77.89	60.3		317.713	0.18931	0.01046
	-3.59242	312.377	-3.59488	605.06	-3.59488	901.942	-3.59242	1203.94		3193	97.84	77.93	60.34		317.713	0.19057	0.0103
	-3.59211	312.816	-3.59457	604.594	-3.59457	902.05	-3.59211	1204.21		3192	97.86	77.96	60.39		317.713	0.19266	0.01073
	-3.59181	312.6	-3.59427	604.499	-3.59427	902.134	-3.59181	1203.9		3191	97.88	78	60.44		317.713	0.19521	0.01162
	-3.5915	312.281	-3.59396	604.956	-3.59396	902.207	-3.5915	1203.9		3190	97.91	78.03	60.48		317.714	0.19761	0.01272
	-3.59119	312.706	-3.59365	604.462	-3.59365	902.211	-3.59119	1203.88		3189	97.94	78.07	60.53		317.714	0.19956	0.014
	-3.59089	312.597	-3.59335	604.049	-3.59335	902.085	-3.59089	1203.97		3188	97.97	78.11	60.58		317.714	0.20102	0.01538
	-3.59058	312.486	-3.59304	604.212	-3.59304	901.818	-3.59058	1204.08		3187	97.99	78.15	60.62		317.714	0.20157	0.01706
	-3.59028	313.021	-3.59274	603.909	-3.59274	901.937	-3.59028	1204.23		3186	98.02	78.17	60.66		317.714	0.20119	0.01903
	-3.58997	312.772	-3.59243	603.874	-3.59243	902.069	-3.58997	1204.54		3185	98.05	78.19	60.7		317.714	0.20046	0.02143
	-3.58967	312.374	-3.59213	604.189	-3.59213	902.02	-3.58967	1204.38		3184	98.08	78.22	60.75		317.714	0.19966	0.02419
	-3.58936	312.362	-3.59182	604.097	-3.59182	901.869	-3.58936	1204.17		3183	98.11	78.24	60.79		317.715	0.199	0.02676
	-3.58906	312.212	-3.59152	604.202	-3.59152	901.72	-3.58906	1203.91		3182	98.14	78.27	60.83		317.715	0.19847	0.02891
	-3.58875	311.703	-3.59121	604.178	-3.59121	901.813	-3.58875	1203.95		3181	98.17	78.29	60.88		317.715	0.19804	0.03077
	-3.58844	311.488	-3.5909	604.712	-3.5909	901.98	-3.58844	1204.08		3180	98.2	78.32	60.93		317.715	0.19762	0.03261
	-3.58814	311.981	-3.5906	604.677	-3.5906	902.146	-3.58814	1203.9		3179	98.22	78.35	60.98		317.715	0.19698	0.03432
	-3.58783	312.293	-3.59029	604.5	-3.59029	902.206	-3.58783	1203.87		3178	98.25	78.38	61.02		317.715	0.19605	0.03601
	-3.58753	312.299	-3.58999	604.171	-3.58999	902.072	-3.58753	1204.06		3177	98.27	78.4	61.05		317.716	0.19524	0.03788
	-3.58722	312.673	-3.58968	604.093	-3.58968	902.054	-3.58722	1204.02		3176	98.3	78.42	61.08		317.716	0.19506	0.03991
	-3.58692	313.058	-3.58938	604.048	-3.58938	902.037	-3.58692	1204.01		3175	98.33	78.43	61.12		317.716	0.1957	0.04195
	-3.58661	312.933	-3.58907	604.205	-3.58907	902.046	-3.58661	1204.15		3174	98.36	78.45	61.16		317.716	0.19682	0.04401
	-3.58631	312.721	-3.58877	604.064	-3.58877	902.178	-3.58631	1204.45		3173	98.38	78.48	61.2		317.716	0.19834	0.04577
	-3.586	312.778	-3.58846	604.054	-3.58846	902.15	-3.586	1204.61		3172	98.41	78.51	61.24		317.716	0.19977	0.04713
	-3.58569	312.465	-3.58815	604.532	-3.58815	902.202	-3.58569	1204.58		3171	98.43	78.54	61.27		317.716	0.20074	0.04761
	-3.58539	312.107	-3.58785	604.055	-3.58785	902.251	-3.58539	1204.26		3170	98.46	78.57	61.3		317.717	0.20125	0.04694
	-3.58508	311.442	-3.58754	604.144	-3.58754	902.334	-3.58508	1204.01		3169	98.49	78.59	61.34		317.717	0.2016	0.0457
	-3.58478	311.735	-3.58724	604.367	-3.58724	902.292	-3.58478	1203.98		3168	98.52	78.61	61.38		317.717	0.20183	0.04442
	-3.58447	312.417	-3.58693	604.534	-3.58693	902.344	-3.58447	1203.75		3167	98.54	78.63	61.41		317.717	0.20208	0.04346
	-3.58417	312.492	-3.58663	604.839	-3.58663	902.272	-3.58417	1203.76		3166	98.56	78.64	61.44		317.717	0.20232	0.04269
	-3.58386	312.799	-3.58632	604.715	-3.58632	902.269	-3.58386	1203.71		3165	98.58	78.64	61.45		317.717	0.20251	0.04187
	-3.58355	312.981	-3.58601	604.552	-3.58601	902.161	-3.58355	1203.56		3164	98.61	78.65	61.46		317.718	0.20278	0.04061
	-3.58325	312.274	-3.58571	605.004	-3.58571	902.094	-3.58325	1203.49		3163	98.64	78.65	61.47		317.718	0.20332	0.03873
	-3.58294	312.28	-3.5854	605.427	-3.5854	901.994	-3.58294	1203.74		3162	98.67	78.65	61.49		317.718	0.20393	0.0362
	-3.58264	312.378	-3.5851	604.75	-3.5851	902.132	-3.58264	1203.95		3161	98.69	78.66	61.51		317.718	0.20455	0.0336
	-3.58233	311.613	-3.58479	604.748	-3.58479	902.28	-3.58233	1204.03		3160	98.72	78.67	61.54		317.718	0.2053	0.03098
	-3.58203	311.95	-3.58449	604.742	-3.58449	902.087	-3.58203	1203.55		3159	98.74	78.69	61.57		317.718	0.20619	0.02874
	-3.58172	312.494	-3.58418	604.905	-3.58418	902.29	-3.58172	1203.41		3158	98.77	78.69	61.59		317.719	0.20749	0.02687
	-3.58142	312.383	-3.58388	604.742	-3.58388	902.594	-3.58142	1203.66		3157	98.79	78.69	61.61		317.719	0.20957	0.02541
	-3.58111	311.859	-3.58357	605.167	-3.58357	902.435	-3.58111	1203.99		3156	98.81	78.69	61.61		317.719	0.2125	0.02426
	-3.5808	311.506	-3.58326	605.3	-3.58326	902.093	-3.5808	1204.02		3155	98.83	78.68	61.61		317.719	0.21602	0.02352
	-3.5805	311.817	-3.58296	604.926	-3.58296	901.871	-3.5805	1203.94		3154	98.85	78.68	61.6		317.719	0.22014	0.02298
	-3.58019	311.942	-3.58265	604.319	-3.58265	902.015	-3.58019	1203.7		3153	98.87	78.68	61.6		317.719	0.2243	0.02245
	-3.57989	311.606	-3.58235	604.591	-3.58235	902.008	-3.57989	1203.74		3152	98.9	78.69	61.6		317.719	0.22829	0.02185
	-3.57958	312.292	-3.58204	604.78	-3.58204	902.049	-3.57958	1203.76		3151	98.93	78.68	61.6		317.719	0.23208	0.02133
	-3.57928	313.575	-3.58174	604.785	-3.58174	902.024	-3.57928	1203.56		3150	98.96	78.68	61.61		317.72	0.23533	0.02109
	-3.57897	313.612	-3.58143	604.98	-3.58143	901.819	-3.57897	1203.54		3149	98.99	78.68	61.61		317.72	0.23804	0.02096
	-3.57866	313.373	-3.58112	604.23	-3.58112	901.748	-3.57866	1203.57		3148	99	78.69	61.61		317.72	0.24032	0.02082
	-3.57836	312.929	-3.58082	604.21	-3.58082	901.715	-3.57836	1203.57		3147	99.01	78.7	61.61		317.72	0.24233	0.02051
	-3.57805	313.094	-3.58051	604.702	-3.58051	901.793	-3.57805	1203.36		3146	99.02	78.7	61.61		317.72	0.24413	0.01994
	-3.57775	313.416	-3.58021	605.28	-3.58021	901.878	-3.57775	1203.97		3145	99.04	78.7	61.6		317.721	0.24602	0.01867
	-3.57744	313.207	-3.5799	604.463	-3.5799	901.803	-3.57744	1204.08		3144	99.06	78.7	61.6		317.721	0.2482	0.01681
	-3.57714	313.339	-3.5796	604.194	-3.5796	902.039	-3.57714	1204.03		3143	99.09	78.71	61.61		317.721	0.25057	0.01458
	-3.57683	313.885	-3.57929	603.995	-3.57929	901.961	-3.57683	1203.93		3142	99.12	78.72	61.62		317.721	0.25292	0.01227
	-3.57653	313.887	-3.57899	604.1	-3.57899	902.023	-3.57653	1203.7		3141	99.15	78.72	61.63		317.721	0.255	0.00985
	-3.57622	313.613	-3.57868	604.481	-3.57868	902.058	-3.57622	1203.84		3140	99.17	78.71	61.64		317.721	0.25677	0.00718
	-3.57591	312.549	-3.57837	604.706	-3.57837	902.243	-3.57591	1203.49		3139	99.19	78.71	61.65		317.721	0.25855	0.00443
	-3.57561	312.442	-3.57807	604.903	-3.57807	902.155	-3.57561	1203.18		3138	99.21	78.71	61.65		317.721	0.26022	0.00192
	-3.5753	312.279	-3.57776	604.745	-3.57776	901.97	-3.5753	1203.15		3137	99.23	78.72	61.66		317.722	0.26208	-0.000254
	-3.575	312.488	-3.57746	604.471	-3.57746	901.773	-3.575	1203.47		3136	99.25	78.73	61.66		317.722	0.26462	-0.00207
	-3.57469	313.084	-3.57715	604.301	-3.57715	902.004	-3.57469	1204.2		3135	99.27	78.74	61.66		317.722	0.26768	-0.00301
	-3.57439	312.788	-3.57685	604.093	-3.57685	902.212	-3.57439	1204.53		3134	99.29	78.74	61.66		317.722	0.2709	-0.00301
	-3.57408	312.846	-3.57654	603.593	-3.57654	902.012	-3.57408	1204.4		3133	99.32	78.73	61.65		317.722	0.2741	-0.00259
	-3.57377	312.752	-3.57623	603.896	-3.57623	902.075	-3.57377	1203.82		3132	99.34	78.73	61.65		317.722	0.2774	-0.00184
	-3.57347	312.37	-3.57593	604.036	-3.57593	901.985	-3.57347	1203.46		3131	99.36	78.73	61.65		317.723	0.28032	-0.000611
	-3.57316	311.782	-3.57562	604.283	-3.57562	901.796	-3.57316	1203.98		3130	99.38	78.74	61.65		317.723	0.28257	0.000786
	-3.57286	311.762	-3.57532	604.445	-3.57532	901.696	-3.57286	1204.29		3129	99.39	78.74	61.65		317.723	0.28423	0.00263
	-3.57255	312.713	-3.57501	605.265	-3.57501	901.806	-3.57255	1204.48		3128	99.41	78.74	61.64		317.723	0.28559	0.00505
	-3.57225	312.948	-3.57471	605.633	-3.57471	901.708	-3.57225	1204.48		3127	99.42	78.75	61.63		317.723	0.28691	0.00791
	-3.57194	313.086	-3.5744	604.899	-3.5744	901.814	-3.57194	1204.15		3126	99.44	78.75	61.62		317.723	0.28819	0.0111
	-3.57164	313.025	-3.5741	604.27	-3.5741	901.883	-3.57164	1204.19		3125	99.46	78.74	61.61		317.724	0.28979	0.01458
	-3.57133	313.276	-3.57379	603.859	-3.57379	901.871	-3.57133	1204.25		3124	99.49	78.74	61.61		317.724	0.29203	0.018
	-3.57102	313.131	-3.57348	603.94	-3.57348	901.822	-3.57102	1204.39		3123	99.51	78.73	61.61		317.724	0.29482	0.0213
	-3.57072	313.441	-3.57318	604.071	-3.57318	901.677	-3.57072	1204.34		3122	99.53	78.72	61.61		317.724	0.29752	0.02413
	-3.57041	313.506	-3.57287	604.667	-3.57287	901.798	-3.57041	1204.35		3121	99.56	78.71	61.61		317.724	0.30024	0.02623
	-3.57011	312.902	-3.57257	604.717	-3.57257	901.835	-3.57011	1204.13		3120	99.57	78.71	61.6		317.724	0.30307	0.02795
	-3.5698	312.699	-3.57226	604.241	-3.57226	901.891	-3.5698	1203.85		3119	99.59	78.7	61.6		317.724	0.30602	0.02954
	-3.5695	312.871	-3.57196	604.356	-3.57196	902.009	-3.5695	1203.76		3118	99.61	78.71	61.59		317.725	0.30925	0.03107
	-3.56919	312.306	-3.57165	604.333	-3.57165	902.209	-3.56919	1204		3117	99.63	78.71	61.58		317.725	0.31284	0.03249
	-3.56889	311.671	-3.57135	603.604	-3.57135	902.321	-3.56889	1204.15		3116	99.65	78.71	61.58		317.725	0.3165	0.03396
	-3.56858	312.388	-3.57104	603.51	-3.57104	902.049	-3.56858	1203.84		3115	99.66	78.7	61.57		317.725	0.32031	0.0352
	-3.56827	312.915	-3.57073	603.949	-3.57073	902.094	-3.56827	1203.79		3114	99.68	78.7	61.56		317.725	0.32405	0.03597
	-3.56797	312.933	-3.57043	604.731	-3.57043	902.062	-3.56797	1203.89		3113	99.69	78.7	61.55		317.725	0.32752	0.03629
	-3.56766	312.449	-3.57012	605.216	-3.57012	901.821	-3.56766	1204.24		3112	99.71	78.7	61.54		317.726	0.33083	0.03634
	-3.56736	312.278	-3.56982	605.05	-3.56982	901.709	-3.56736	1203.98		3111	99.73	78.7	61.53		317.726	0.33393	0.03596
	-3.56705	312.417	-3.56951	604.291	-3.56951	901.727	-3.56705	1203.91		3110	99.75	78.69	61.53		317.726	0.33672	0.03524
	-3.56675	312.28	-3.56921	603.924	-3.56921	901.743	-3.56675	1204.12		3109	99.77	78.68	61.53		317.726	0.33895	0.03409
	-3.56644	312.328	-3.5689	604.309	-3.5689	901.741	-3.56644	1203.97		3108	99.79	78.66	61.52		317.726	0.34072	0.03293
	-3.56613	313.007	-3.56859	604.097	-3.56859	901.71	-3.56613	1204.22		3107	99.81	78.65	61.51		317.726	0.34202	0.03186
	-3.56583	312.99	-3.56829	604.095	-3.56829	901.655	-3.56583	1204.38		3106	99.83	78.65	61.51		317.726	0.34293	0.03101
	-3.56552	312.93	-3.56798	603.579	-3.56798	901.614	-3.56552	1204.55		3105	99.84	78.66	61.51		317.727	0.34345	0.03021
	-3.56522	312.606	-3.56768	603.714	-3.56768	901.558	-3.56522	1204.43		3104	99.86	78.68	61.5		317.727	0.34354	0.02969
	-3.56491	312.625	-3.56737	603.836	-3.56737	901.615	-3.56491	1204.13		3103	99.88	78.69	61.48		317.727	0.34334	0.02946
	-3.56461	312.7	-3.56707	604.11	-3.56707	901.727	-3.56461	1204.06		3102	99.89	78.7	61.47		317.727	0.34334	0.0291
	-3.5643	312.965	-3.56676	604.038	-3.56676	901.828	-3.5643	1203.67		3101	99.9	78.7	61.47		317.727	0.34315	0.02853
	-3.564	313.352	-3.56646	604.145	-3.56646	901.73	-3.564	1203.42		3100	99.91	78.7	61.46		317.727	0.34296	0.02794
	-3.56369	313.406	-3.56615	604.136	-3.56615	901.607	-3.56369	1203.86		3099	99.92	78.7	61.46		317.728	0.34296	0.02748
	-3.56338	313.228	-3.56584	604.01	-3.56584	901.34	-3.56338	1204.22		3098	99.95	78.7	61.46		317.728	0.34288	0.02722
	-3.56308	312.953	-3.56554	604.257	-3.56554	901.494	-3.56308	1204.01		3097	99.99	78.7	61.45		317.728	0.34244	0.02706
	-3.56277	312.758	-3.56523	604.414	-3.56523	901.471	-3.56277	1203.92		3096	100.02	78.7	61.44		317.728	0.34127	0.02718
	-3.56247	312.95	-3.56493	604.718	-3.56493	901.446	-3.56247	1203.86		3095	100.04	78.69	61.42		317.728	0.33946	0.02733
	-3.56216	312.931	-3.56462	604.971	-3.56462	901.849	-3.56216	1203.91		3094	100.05	78.69	61.4		317.728	0.33748	0.02726
	-3.56186	313.375	-3.56432	604.842	-3.56432	901.778	-3.56186	1203.76		3093	100.05	78.68	61.39		317.728	0.33564	0.02671
	-3.56155	313.662	-3.56401	604.684	-3.56401	901.779	-3.56155	1203.61		3092	100.05	78.67	61.38		317.728	0.33401	0.02555
	-3.56124	313.501	-3.5637	604.257	-3.5637	901.707	-3.56124	1203.78		3091	100.06	78.67	61.38		317.729	0.33257	0.02413
	-3.56094	313.235	-3.5634	604.115	-3.5634	901.544	-3.56094	1203.42		3090	100.07	78.68	61.38		317.729	0.33147	0.0224
	-3.56063	312.707	-3.56309	604.058	-3.56309	901.804	-3.56063	1203.44		3089	100.09	78.7	61.38		317.729	0.33065	0.02089
	-3.56033	313.055	-3.56279	604.01	-3.56279	901.773	-3.56033	1203.56		3088	100.11	78.72	61.38		317.729	0.32992	0.02018
	-3.56002	313.1	-3.56248	603.664	-3.56248	901.906	-3.56002	1203.63		3087	100.12	78.73	61.37		317.729	0.32953	0.02015
	-3.55972	313.683	-3.56218	603.86	-3.56218	901.881	-3.55972	1203.7		3086	100.14	78.74	61.35		317.729	0.32952	0.0201
	-3.55941	313.899	-3.56187	604.512	-3.56187	901.903	-3.55941	1203.73		3085	100.16	78.73	61.34		317.73	0.33003	0.0202
	-3.55911	312.856	-3.56157	604.933	-3.56157	901.993	-3.55911	1203.93		3084	100.17	78.73	61.33		317.73	0.3314	0.02025
	-3.5588	312.226	-3.56126	604.524	-3.56126	902.066	-3.5588	1204.09		3083	100.18	78.73	61.32		317.73	0.33405	0.02002
	-3.55849	312.529	-3.56095	603.561	-3.56095	901.861	-3.55849	1203.98		3082	100.19	78.73	61.31		317.73	0.33835	0.01949
	-3.55819	312.185	-3.56065	603.624	-3.56065	901.727	-3.55819	1203.83		3081	100.2	78.74	61.31		317.73	0.34409	0.01916
	-3.55788	312.464	-3.56034	604.057	-3.56034	901.691	-3.55788	1203.87		3080	100.21	78.74	61.3		317.73	0.35068	0.01932
	-3.55758	313.04	-3.56004	604.273	-3.56004	901.668	-3.55758	1203.98		3079	100.23	78.73	61.29		317.731	0.3576	0.01999
	-3.55727	313.431	-3.55973	604.35	-3.55973	901.79	-3.55727	1203.77		3078	100.25	78.73	61.27		317.731	0.36491	0.02091
	-3.55697	313.413	-3.55943	604.223	-3.55943	901.856	-3.55697	1203.92		3077	100.27	78.72	61.25		317.731	0.37227	0.02182
	-3.55666	313.231	-3.55912	604.252	-3.55912	902.019	-3.55666	1204		3076	100.28	78.71	61.23		317.731	0.37925	0.02296
	-3.55635	312.975	-3.55881	604.311	-3.55881	902.02	-3.55635	1204.17		3075	100.3	78.71	61.22		317.731	0.38576	0.02401
	-3.55605	313.073	-3.55851	604.606	-3.55851	901.743	-3.55605	1203.95		3074	100.32	78.7	61.22		317.731	0.39165	0.02511
	-3.55574	312.732	-3.5582	604.842	-3.5582	901.624	-3.55574	1203.93		3073	100.33	78.7	61.22		317.731	0.39695	0.02627
	-3.55544	312.759	-3.5579	604.246	-3.5579	901.799	-3.55544	1203.84		3072	100.34	78.7	61.22		317.732	0.40151	0.02778
	-3.55513	312.961	-3.55759	604.284	-3.55759	902.012	-3.55513	1203.8		3071	100.35	78.71	61.23		317.732	0.40516	0.02936
	-3.55483	313.199	-3.55729	604.677	-3.55729	902.152	-3.55483	1203.88		3070	100.36	78.71	61.23		317.732	0.40772	0.03118
	-3.55452	312.428	-3.55698	604.435	-3.55698	902.043	-3.55452	1203.86		3069	100.38	78.7	61.22		317.732	0.40894	0.03349
	-3.55422	311.905	-3.55668	604.2	-3.55668	901.914	-3.55422	1203.28		3068	100.41	78.69	61.2		317.732	0.40868	0.0363
	-3.55391	311.671	-3.55637	604.49	-3.55637	901.862	-3.55391	1203.18		3067	100.43	78.69	61.18		317.732	0.40742	0.03918
	-3.5536	312.5	-3.55606	604.852	-3.55606	901.7	-3.5536	1203.87		3066	100.46	78.69	61.16		317.733	0.40558	0.04241
	-3.5533	312.9	-3.55576	604.514	-3.55576	901.692	-3.5533	1204.41		3065	100.47	78.69	61.15		317.733	0.40362	0.04583
	-3.55299	312.688	-3.55545	604.579	-3.55545	901.795	-3.55299	1204.54		3064	100.47	78.7	61.13		317.733	0.4016	0.04934
	-3.55269	312.001	-3.55515	604.888	-3.55515	901.672	-3.55269	1204.39		3063	100.47	78.72	61.12		317.733	0.40007	0.05297
	-3.55238	311.745	-3.55484	604.674	-3.55484	901.698	-3.55238	1204.29		3062	100.48	78.73	61.12		317.733	0.39947	0.05669
	-3.55208	312.108	-3.55454	604.231	-3.55454	901.793	-3.55208	1204.47		3061	100.49	78.75	61.12		317.733	0.39969	0.06009
	-3.55177	312.124	-3.55423	604.002	-3.55423	901.955	-3.55177	1204.3		3060	100.5	78.76	61.14		317.733	0.40084	0.06298
	-3.55147	312.113	-3.55393	604.137	-3.55393	902.01	-3.55147	1204.24		3059	100.52	78.77	61.16		317.734	0.4028	0.06554
	-3.55116	312.246	-3.55362	604.49	-3.55362	901.91	-3.55116	1204.31		3058	100.53	78.78	61.18		317.734	0.4055	0.06774
	-3.55085	311.565	-3.55331	604.436	-3.55331	901.839	-3.55085	1204.3		3057	100.55	78.78	61.2		317.734	0.40875	0.06963
	-3.55055	310.751	-3.55301	604.14	-3.55301	901.561	-3.55055	1203.98		3056	100.56	78.78	61.21		317.734	0.41271	0.07121
	-3.55024	311.276	-3.5527	604.36	-3.5527	901.556	-3.55024	1203.77		3055	100.58	78.78	61.23		317.734	0.41731	0.07279
	-3.54994	312.019	-3.5524	604.313	-3.5524	901.569	-3.54994	1203.68		3054	100.59	78.79	61.26		317.734	0.42251	0.07427
	-3.54963	312.125	-3.55209	603.531	-3.55209	901.754	-3.54963	1204.05		3053	100.6	78.8	61.29		317.735	0.42803	0.07557
	-3.54933	312.37	-3.55179	603.61	-3.55179	901.936	-3.54933	1204.03		3052	100.61	78.82	61.32		317.735	0.43391	0.07648
	-3.54902	312.603	-3.55148	604.165	-3.55148	901.734	-3.54902	1203.86		3051	100.61	78.84	61.35		317.735	0.43996	0.07705
	-3.54871	312.582	-3.55117	604.242	-3.55117	902.046	-3.54871	1204.07		3050	100.62	78.86	61.38		317.735	0.44581	0.07748
	-3.54841	312.372	-3.55087	604.17	-3.55087	902.266	-3.54841	1204.3		3049	100.64	78.87	61.41		317.735	0.45098	0.07776
	-3.5481	312.681	-3.55056	604.613	-3.55056	902.022	-3.5481	1204.23		3048	100.66	78.88	61.44		317.735	0.45538	0.07784
	-3.5478	312.811	-3.55026	604.415	-3.55026	901.984	-3.5478	1204.02		3047	100.67	78.9	61.47		317.735	0.4592	0.07837
	-3.54749	313.144	-3.54995	604.242	-3.54995	902.209	-3.54749	1203.78		3046	100.67	78.92	61.5		317.736	0.46238	0.0795
	-3.54719	312.95	-3.54965	604.194	-3.54965	902.138	-3.54719	1203.53		3045	100.67	78.94	61.54		317.736	0.46505	0.08095
	-3.54688	312.278	-3.54934	603.705	-3.54934	902.088	-3.54688	1203.74		3044	100.67	78.97	61.59		317.736	0.46762	0.08278
	-3.54658	312.359	-3.54904	603.306	-3.54904	902.118	-3.54658	1203.71		3043	100.67	78.99	61.64		317.736	0.47044	0.08518
	-3.54627	313.327	-3.54873	603.527	-3.54873	902.143	-3.54627	1203.88		3042	100.68	79.01	61.69		317.736	0.47325	0.08784
	-3.54596	313.111	-3.54842	604.143	-3.54842	901.9	-3.54596	1204.02		3041	100.7	79.02	61.73		317.736	0.47618	0.0904
	-3.54566	312.524	-3.54812	605.176	-3.54812	901.811	-3.54566	1203.75		3040	100.72	79.02	61.78		317.736	0.47931	0.09291
	-3.54535	312.512	-3.54781	605.695	-3.54781	901.911	-3.54535	1203.81		3039	100.74	79.03	61.83		317.737	0.4828	0.09517
	-3.54505	312.341	-3.54751	605.098	-3.54751	901.87	-3.54505	1203.93		3038	100.75	79.05	61.89		317.737	0.48627	0.09702
	-3.54474	312.951	-3.5472	604.143	-3.5472	901.823	-3.54474	1204.21		3037	100.75	79.07	61.94		317.737	0.48963	0.09823
	-3.54444	312.776	-3.5469	604.268	-3.5469	901.969	-3.54444	1204.26		3036	100.75	79.08	62		317.737	0.49329	0.09879
	-3.54413	312.27	-3.54659	604.449	-3.54659	902.09	-3.54413	1203.99		3035	100.76	79.08	62.06		317.737	0.4974	0.09892
	-3.54382	312.467	-3.54628	604.511	-3.54628	902.151	-3.54382	1203.85		3034	100.76	79.09	62.11		317.737	0.50186	0.09863
	-3.54352	312.77	-3.54598	604.793	-3.54598	902.034	-3.54352	1203.73		3033	100.77	79.09	62.16		317.738	0.50634	0.09776
	-3.54321	312.949	-3.54567	605.052	-3.54567	901.936	-3.54321	1203.65		3032	100.78	79.09	62.2		317.738	0.51072	0.09614
	-3.54291	313.149	-3.54537	604.998	-3.54537	902.061	-3.54291	1203.71		3031	100.79	79.08	62.24		317.738	0.51491	0.09396
	-3.5426	313.47	-3.54506	604.705	-3.54506	902.09	-3.5426	1203.59		3030	100.8	79.05	62.29		317.738	0.51861	0.09147
	-3.5423	313.734	-3.54476	604.503	-3.54476	901.867	-3.5423	1203.57		3029	100.82	79.02	62.33		317.738	0.52164	0.08873
	-3.54199	313.631	-3.54445	604.255	-3.54445	901.641	-3.54199	1203.59		3028	100.84	78.99	62.37		317.738	0.52436	0.08594
	-3.54169	313.457	-3.54415	603.997	-3.54415	901.644	-3.54169	1203.81		3027	100.84	78.95	62.4		317.738	0.52699	0.08323
	-3.54138	313.234	-3.54384	603.844	-3.54384	901.771	-3.54138	1204.03		3026	100.85	78.91	62.41		317.739	0.52951	0.08054
	-3.54107	313.245	-3.54353	603.796	-3.54353	901.768	-3.54107	1204.23		3025	100.85	78.86	62.42		317.739	0.53184	0.07812
	-3.54077	312.911	-3.54323	603.826	-3.54323	901.853	-3.54077	1204.4		3024	100.85	78.78	62.41		317.739	0.534	0.07614
	-3.54046	313.075	-3.54292	603.798	-3.54292	902.037	-3.54046	1204.25		3023	100.86	78.69	62.39		317.739	0.53601	0.07496
	-3.54016	313.439	-3.54262	603.85	-3.54262	902.141	-3.54016	1204.22		3022	100.86	78.58	62.37		317.739	0.53783	0.07458
	-3.53985	313.644	-3.54231	603.894	-3.54231	902.194	-3.53985	1204.2		3021	100.87	78.45	62.33		317.739	0.53918	0.07495
	-3.53955	313.932	-3.54201	604.302	-3.54201	902.058	-3.53955	1204.34		3020	100.88	78.3	62.29		317.74	0.54041	0.07576
	-3.53924	313.993	-3.5417	603.93	-3.5417	901.804	-3.53924	1204.28		3019	100.9	78.14	62.24		317.74	0.54179	0.0769
	-3.53893	313.297	-3.54139	603.689	-3.54139	901.723	-3.53893	1203.65		3018	100.91	77.96	62.19		317.74	0.54337	0.07836
	-3.53863	313.032	-3.54109	603.837	-3.54109	901.856	-3.53863	1203.27		3017	100.93	77.78	62.12		317.74	0.54542	0.07996
	-3.53832	313.244	-3.54078	604.271	-3.54078	901.659	-3.53832	1203.28		3016	100.95	77.6	62.05		317.74	0.54791	0.08141
	-3.53802	313.001	-3.54048	604.621	-3.54048	901.795	-3.53802	1203.44		3015	100.96	77.42	61.98		317.74	0.55046	0.08264
	-3.53771	312.999	-3.54017	604.478	-3.54017	901.845	-3.53771	1203.66		3014	100.96	77.26	61.92		317.74	0.55281	0.08348
	-3.53741	312.941	-3.53987	604.096	-3.53987	901.855	-3.53741	1203.93		3013	100.97	77.12	61.87		317.741	0.55461	0.08418
	-3.5371	312.816	-3.53956	603.892	-3.53956	901.819	-3.5371	1204.12		3012	100.97	77.01	61.84		317.741	0.55592	0.08473
	-3.5368	312.301	-3.53926	604.197	-3.53926	901.849	-3.5368	1204.1		3011	100.97	76.93	61.82		317.741	0.55698	0.08492
	-3.53649	312.293	-3.53895	604.272	-3.53895	902.054	-3.53649	1204.42		3010	100.97	76.91	61.82		317.741	0.55794	0.08478
	-3.53618	312.54	-3.53864	604.257	-3.53864	901.733	-3.53618	1204.17		3009	100.97	76.93	61.83		317.741	0.55883	0.08456
	-3.53588	312.844	-3.53834	603.91	-3.53834	901.828	-3.53588	1203.73		3008	100.97	77	61.88		317.741	0.5597	0.0842
	-3.53557	312.708	-3.53803	603.712	-3.53803	902.051	-3.53557	1203.68		3007	100.98	77.12	61.95		317.741	0.56078	0.08378
	-3.53527	312.561	-3.53773	604.049	-3.53773	901.898	-3.53527	1203.75		3006	100.98	77.27	62.04		317.742	0.56194	0.0836
	-3.53496	312.55	-3.53742	604.45	-3.53742	901.956	-3.53496	1203.9		3005	100.99	77.45	62.14		317.742	0.56356	0.08372
	-3.53466	312.55	-3.53712	604.516	-3.53712	901.903	-3.53466	1204.15		3004	101	77.64	62.24		317.742	0.56543	0.0842
	-3.53435	312.248	-3.53681	604.591	-3.53681	901.795	-3.53435	1204.1		3003	101.01	77.84	62.33		317.742	0.56729	0.08536
	-3.53405	311.803	-3.53651	604.241	-3.53651	901.843	-3.53405	1203.93		3002	101.02	78.02	62.42		317.742	0.56933	0.08675
	-3.53374	312.799	-3.5362	603.578	-3.5362	901.718	-3.53374	1204.26		3001	101.02	78.19	62.48		317.742	0.57163	0.08839
	-3.53343	313.156	-3.53589	604.06	-3.53589	901.71	-3.53343	1204.48		3000	101.02	78.32	62.52		317.743	0.57445	0.09014
	-3.53313	313.438	-3.53559	604.483	-3.53559	901.914	-3.53313	1204.22		2999	101.01	78.42	62.55		317.743	0.57791	0.09194
	-3.53282	313.778	-3.53528	604.261	-3.53528	901.717	-3.53282	1203.79		2998	101	78.49	62.55		317.743	0.58195	0.09374
	-3.53252	312.954	-3.53498	604.148	-3.53498	901.342	-3.53252	1203.44		2997	100.98	78.54	62.54		317.743	0.58642	0.09575
	-3.53221	311.883	-3.53467	603.675	-3.53467	901.181	-3.53221	1203.7		2996	100.97	78.57	62.51		317.743	0.59128	0.09806
	-3.53191	311.827	-3.53437	603.816	-3.53437	901.504	-3.53191	1203.57		2995	100.96	78.6	62.47		317.743	0.59666	0.10032
	-3.5316	311.738	-3.53406	603.879	-3.53406	901.91	-3.5316	1203.78		2994	100.96	78.6	62.41		317.743	0.60248	0.10233
	-3.53129	311.856	-3.53375	603.964	-3.53375	902.153	-3.53129	1203.96		2993	100.97	78.59	62.34		317.744	0.60842	0.10349
	-3.53099	311.867	-3.53345	603.362	-3.53345	902.035	-3.53099	1203.76		2992	100.97	78.56	62.26		317.744	0.61437	0.10379
	-3.53068	311.84	-3.53314	603.276	-3.53314	901.559	-3.53068	1203.7		2991	100.96	78.5	62.17		317.744	0.62007	0.10344
	-3.53038	312.464	-3.53284	603.017	-3.53284	901.383	-3.53038	1203.42		2990	100.96	78.44	62.06		317.744	0.62563	0.1026
	-3.53007	313.058	-3.53253	603.286	-3.53253	901.596	-3.53007	1203.41		2989	100.96	78.36	61.95		317.744	0.63116	0.101
	-3.52977	313.37	-3.53223	603.851	-3.53223	901.688	-3.52977	1203.91		2988	100.96	78.28	61.84		317.744	0.63667	0.09859
	-3.52946	313.246	-3.53192	603.741	-3.53192	901.66	-3.52946	1204.14		2987	100.96	78.19	61.73		317.745	0.64231	0.09572
	-3.52916	312.002	-3.53162	604.487	-3.53162	901.946	-3.52916	1204.19		2986	100.96	78.1	61.61		317.745	0.64814	0.09262
	-3.52885	311.583	-3.53131	604.746	-3.53131	901.956	-3.52885	1204.28		2985	100.96	78	61.48		317.745	0.65403	0.08914
	-3.52854	311.428	-3.531	604.471	-3.531	901.93	-3.52854	1203.94		2984	100.96	77.9	61.35		317.745	0.65991	0.0856
	-3.52824	311.257	-3.5307	604.341	-3.5307	901.814	-3.52824	1203.71		2983	100.96	77.79	61.22		317.745	0.66563	0.08213
	-3.52793	311.791	-3.53039	604.236	-3.53039	902.071	-3.52793	1203.91		2982	100.95	77.67	61.1		317.745	0.6712	0.07871
	-3.52763	311.742	-3.53009	604.465	-3.53009	902.128	-3.52763	1204.29		2981	100.94	77.53	60.99		317.745	0.67657	0.07541
	-3.52732	312.046	-3.52978	604.661	-3.52978	901.9	-3.52732	1204.11		2980	100.92	77.38	60.88		317.746	0.68197	0.07244
	-3.52702	312.803	-3.52948	604.64	-3.52948	901.808	-3.52702	1204.01		2979	100.91	77.23	60.77		317.746	0.68771	0.07009
	-3.52671	312.779	-3.52917	604.419	-3.52917	901.842	-3.52671	1203.85		2978	100.91	77.07	60.65		317.746	0.69368	0.06806
	-3.5264	312.579	-3.52886	604.133	-3.52886	901.878	-3.5264	1204.03		2977	100.9	76.9	60.52		317.746	0.69991	0.06635
	-3.5261	312.076	-3.52856	603.959	-3.52856	901.716	-3.5261	1204.01		2976	100.89	76.72	60.39		317.746	0.70624	0.06483
	-3.52579	312.162	-3.52825	603.977	-3.52825	901.484	-3.52579	1203.76		2975	100.88	76.54	60.27		317.746	0.7126	0.06368
	-3.52549	312.378	-3.52795	603.967	-3.52795	901.514	-3.52549	1203.71		2974	100.86	76.34	60.15		317.747	0.71891	0.06321
	-3.52518	312.588	-3.52764	603.897	-3.52764	901.643	-3.52518	1203.75		2973	100.83	76.13	60.03		317.747	0.72505	0.06299
	-3.52488	313.194	-3.52734	603.597	-3.52734	901.77	-3.52488	1204.06		2972	100.81	75.9	59.91		317.747	0.73083	0.06306
	-3.52457	312.892	-3.52703	603.965	-3.52703	902.077	-3.52457	1204.06		2971	100.8	75.64	59.8		317.747	0.73673	0.06371
	-3.52427	313.002	-3.52673	604.489	-3.52673	902.315	-3.52427	1203.74		2970	100.8	75.37	59.68		317.747	0.74281	0.06453
	-3.52396	313.01	-3.52642	604.412	-3.52642	902.114	-3.52396	1203.57		2969	100.79	75.07	59.56		317.747	0.74884	0.06546
	-3.52365	312.756	-3.52611	603.814	-3.52611	901.913	-3.52365	1203.67		2968	100.78	74.76	59.43		317.748	0.75474	0.06632
	-3.52335	312.282	-3.52581	603.721	-3.52581	901.988	-3.52335	1203.91		2967	100.77	74.44	59.29		317.748	0.7602	0.06711
	-3.52304	312.096	-3.5255	603.553	-3.5255	902.164	-3.52304	1204.08		2966	100.75	74.11	59.15		317.748	0.76508	0.06752
	-3.52274	312.163	-3.5252	603.436	-3.5252	902.249	-3.52274	1204.25		2965	100.75	73.78	59.01		317.748	0.76957	0.06763
	-3.52243	312	-3.52489	604.094	-3.52489	902.275	-3.52243	1204.3		2964	100.75	73.46	58.87		317.748	0.77374	0.06763
	-3.52213	311.787	-3.52459	605.11	-3.52459	902.236	-3.52213	1203.71		2963	100.75	73.16	58.73		317.748	0.77746	0.06739
	-3.52182	312.959	-3.52428	605.101	-3.52428	902.001	-3.52182	1203.57		2962	100.75	72.87	58.61		317.748	0.78097	0.06726
	-3.52151	313.454	-3.52397	604.585	-3.52397	901.893	-3.52151	1203.65		2961	100.74	72.6	58.5		317.748	0.78462	0.06721
	-3.52121	313.232	-3.52367	604.673	-3.52367	902.192	-3.52121	1203.81		2960	100.72	72.36	58.39		317.749	0.78843	0.06729
	-3.5209	313.518	-3.52336	604.752	-3.52336	902.223	-3.5209	1203.97		2959	100.7	72.16	58.3		317.749	0.79257	0.06759
	-3.5206	312.865	-3.52306	604.877	-3.52306	902.296	-3.5206	1203.94		2958	100.68	71.98	58.22		317.749	0.79664	0.06777
	-3.52029	312.937	-3.52275	605.245	-3.52275	902.201	-3.52029	1203.67		2957	100.66	71.85	58.17		317.749	0.80031	0.068
	-3.51999	313.208	-3.52245	604.941	-3.52245	902.042	-3.51999	1203.64		2956	100.65	71.75	58.12		317.749	0.80364	0.06854
	-3.51968	313.908	-3.52214	604.898	-3.52214	901.796	-3.51968	1203.9		2955	100.63	71.69	58.09		317.75	0.80696	0.06941
	-3.51938	313.462	-3.52184	605.033	-3.52184	901.855	-3.51938	1203.83		2954	100.62	71.67	58.07		317.75	0.81038	0.07077
	-3.51907	312.732	-3.52153	604.992	-3.52153	901.824	-3.51907	1203.82		2953	100.61	71.67	58.05		317.75	0.81409	0.073
	-3.51876	312.72	-3.52122	605.034	-3.52122	901.93	-3.51876	1203.68		2952	100.61	71.68	58.03		317.75	0.81798	0.07646
	-3.51846	312.498	-3.52092	605.114	-3.52092	901.905	-3.51846	1203.82		2951	100.62	71.67	58.01		317.75	0.82168	0.08092
	-3.51815	311.903	-3.52061	605.257	-3.52061	901.88	-3.51815	1204.02		2950	100.62	71.64	57.97		317.75	0.82522	0.08574
	-3.51785	312.252	-3.52031	604.89	-3.52031	902.001	-3.51785	1204.14		2949	100.62	71.56	57.9		317.75	0.82875	0.09072
	-3.51754	312.427	-3.52	604.197	-3.52	901.994	-3.51754	1204.33		2948	100.61	71.43	57.81		317.75	0.8321	0.09555
	-3.51724	312.131	-3.5197	604.245	-3.5197	902.013	-3.51724	1203.97		2947	100.6	71.24	57.7		317.751	0.83506	0.10012
	-3.51693	311.772	-3.51939	604.149	-3.51939	901.978	-3.51693	1204.03		2946	100.6	71	57.56		317.751	0.83788	0.10415
	-3.51663	312.416	-3.51909	603.982	-3.51909	902.031	-3.51663	1204.06		2945	100.6	70.7	57.39		317.751	0.84089	0.10761
	-3.51632	313.705	-3.51878	603.871	-3.51878	901.935	-3.51632	1203.86		2944	100.6	70.36	57.21		317.751	0.84423	0.11053
	-3.51601	314.129	-3.51847	603.987	-3.51847	901.791	-3.51601	1203.69		2943	100.6	69.98	57.01		317.751	0.84811	0.11288
	-3.51571	313.272	-3.51817	603.711	-3.51817	901.784	-3.51571	1203.69		2942	100.6	69.55	56.8		317.751	0.85229	0.11459
	-3.5154	312.466	-3.51786	603.696	-3.51786	902.081	-3.5154	1203.78		2941	100.59	69.08	56.57		317.752	0.85668	0.1159
	-3.5151	312.454	-3.51756	604.168	-3.51756	902.256	-3.5151	1203.46		2940	100.58	68.57	56.33		317.752	0.86127	0.11694
	-3.51479	312.765	-3.51725	604.075	-3.51725	902.169	-3.51479	1203.39		2939	100.57	68.04	56.08		317.752	0.86603	0.11752
	-3.51449	312.984	-3.51695	604.128	-3.51695	902.017	-3.51449	1203.32		2938	100.57	67.49	55.82		317.752	0.87101	0.1175
	-3.51418	312.986	-3.51664	603.577	-3.51664	901.856	-3.51418	1203.94		2937	100.57	66.92	55.56		317.752	0.87642	0.11682
	-3.51387	314.044	-3.51633	603.196	-3.51633	901.767	-3.51387	1203.72		2936	100.58	66.35	55.32		317.752	0.88221	0.11574
	-3.51357	313.691	-3.51603	603.36	-3.51603	901.898	-3.51357	1203.43		2935	100.59	65.8	55.09		317.752	0.88834	0.11428
	-3.51326	312.548	-3.51572	602.818	-3.51572	901.871	-3.51326	1203.28		2934	100.6	65.29	54.89		317.753	0.8947	0.11261
	-3.51296	312.268	-3.51542	603.002	-3.51542	902.138	-3.51296	1203.34		2933	100.62	64.83	54.73		317.753	0.90128	0.11103
	-3.51265	311.795	-3.51511	603.406	-3.51511	902.442	-3.51265	1203.59		2932	100.63	64.43	54.61		317.753	0.90782	0.11024
	-3.51235	311.253	-3.51481	603.554	-3.51481	902.328	-3.51235	1203.78		2931	100.65	64.1	54.53		317.753	0.91439	0.11038
	-3.51204	311.093	-3.5145	603.623	-3.5145	902.219	-3.51204	1203.68		2930	100.66	63.83	54.48		317.753	0.92104	0.11138
	-3.51174	311.391	-3.5142	604.229	-3.5142	901.999	-3.51174	1203.9		2929	100.68	63.65	54.47		317.753	0.9275	0.113
	-3.51143	311.933	-3.51389	604.498	-3.51389	902.042	-3.51143	1204		2928	100.69	63.54	54.51		317.754	0.93421	0.11502
	-3.51112	312.391	-3.51358	604.388	-3.51358	902.282	-3.51112	1204.06		2927	100.71	63.51	54.58		317.754	0.94123	0.11697
	-3.51082	312.507	-3.51328	604.474	-3.51328	902.334	-3.51082	1204.12		2926	100.72	63.56	54.69		317.754	0.94812	0.1188
	-3.51051	312.34	-3.51297	604.385	-3.51297	902.153	-3.51051	1203.72		2925	100.73	63.68	54.85		317.754	0.95489	0.12015
	-3.51021	312.998	-3.51267	603.988	-3.51267	901.925	-3.51021	1203.73		2924	100.74	63.88	55.03		317.754	0.96128	0.12119
	-3.5099	313.29	-3.51236	604.212	-3.51236	901.622	-3.5099	1203.86		2923	100.75	64.14	55.24		317.754	0.96733	0.12226
	-3.5096	312.778	-3.51206	604.383	-3.51206	901.446	-3.5096	1204.14		2922	100.76	64.47	55.48		317.755	0.97346	0.1235
	-3.50929	312.43	-3.51175	604.265	-3.51175	901.62	-3.50929	1204.33		2921	100.77	64.84	55.75		317.755	0.97984	0.12499
	-3.50898	312.52	-3.51144	603.539	-3.51144	901.797	-3.50898	1204.15		2920	100.79	65.26	56.03		317.755	0.98654	0.12659
	-3.50868	313.415	-3.51114	603.617	-3.51114	902.047	-3.50868	1203.84		2919	100.8	65.71	56.33		317.755	0.99354	0.12807
	-3.50837	313.182	-3.51083	603.233	-3.51083	902.202	-3.50837	1203.95		2918	100.82	66.18	56.64		317.755	1.00062	0.12949
	-3.50807	311.864	-3.51053	603.031	-3.51053	901.99	-3.50807	1204.23		2917	100.83	66.65	56.94		317.755	1.00737	0.13057
	-3.50776	312.415	-3.51022	603.451	-3.51022	902.045	-3.50776	1204.12		2916	100.85	67.13	57.22		317.755	1.01363	0.13174
	-3.50746	312.785	-3.50992	603.748	-3.50992	902.222	-3.50746	1203.91		2915	100.87	67.59	57.49		317.756	1.01949	0.13337
	-3.50715	312.875	-3.50961	604.38	-3.50961	902.227	-3.50715	1204.05		2914	100.88	68.04	57.74		317.756	1.02493	0.13554
	-3.50685	312.97	-3.50931	604.176	-3.50931	902.145	-3.50685	1203.93		2913	100.89	68.48	57.98		317.756	1.03035	0.13802
	-3.50654	312.501	-3.509	604.214	-3.509	902	-3.50654	1203.61		2912	100.9	68.9	58.2		317.756	1.03595	0.1405
	-3.50623	312.262	-3.50869	604.001	-3.50869	902.042	-3.50623	1203.49		2911	100.91	69.3	58.4		317.756	1.04194	0.14305
	-3.50593	312.45	-3.50839	604.07	-3.50839	901.726	-3.50593	1203.66		2910	100.91	69.69	58.6		317.756	1.04836	0.14541
	-3.50562	312.316	-3.50808	604.584	-3.50808	901.57	-3.50562	1203.75		2909	100.9	70.05	58.78		317.757	1.05489	0.14771
	-3.50532	312.528	-3.50778	604.791	-3.50778	901.718	-3.50532	1203.56		2908	100.9	70.39	58.96		317.757	1.06078	0.14992
	-3.50501	311.865	-3.50747	604.572	-3.50747	901.852	-3.50501	1203.68		2907	100.9	70.72	59.14		317.757	1.06615	0.15204
	-3.50471	312.032	-3.50717	604.76	-3.50717	902.013	-3.50471	1203.43		2906	100.9	71.03	59.31		317.757	1.07085	0.15424
	-3.5044	312.743	-3.50686	604.329	-3.50686	901.963	-3.5044	1203.62		2905	100.91	71.34	59.47		317.757	1.075	0.15664
	-3.50409	313.021	-3.50656	603.945	-3.50656	901.79	-3.50409	1203.84		2904	100.92	71.64	59.62		317.757	1.07885	0.15919
	-3.50379	313.725	-3.50625	604.323	-3.50625	901.556	-3.50379	1203.84		2903	100.93	71.92	59.77		317.757	1.08254	0.16185
	-3.50348	314.046	-3.50594	604.393	-3.50594	901.505	-3.50348	1203.92		2902	100.94	72.19	59.9		317.757	1.08633	0.16416
	-3.50318	314.608	-3.50564	604.441	-3.50564	901.775	-3.50318	1204.11		2901	100.95	72.44	60.03		317.758	1.09019	0.16602
	-3.50287	314.599	-3.50533	604.844	-3.50533	901.792	-3.50287	1203.73		2900	100.97	72.68	60.14		317.758	1.0941	0.16773
	-3.50257	314.334	-3.50503	604.538	-3.50503	901.755	-3.50257	1203.35		2899	100.98	72.91	60.26		317.758	1.09808	0.1695
	-3.50226	313.554	-3.50472	604.01	-3.50472	901.661	-3.50226	1203.21		2898	100.99	73.13	60.36		317.758	1.1022	0.17126
	-3.50196	313.158	-3.50442	604.282	-3.50442	901.524	-3.50196	1203.35		2897	101	73.35	60.46		317.758	1.10649	0.17303
	-3.50165	313.536	-3.50411	604.493	-3.50411	901.476	-3.50165	1203.32		2896	101.01	73.55	60.55		317.759	1.11095	0.17516
	-3.50134	313.669	-3.5038	604.612	-3.5038	901.755	-3.50134	1203.65		2895	101.02	73.75	60.63		317.759	1.11569	0.17769
	-3.50104	313.679	-3.5035	604.704	-3.5035	902.051	-3.50104	1203.84		2894	101.04	73.95	60.72		317.759	1.12119	0.18083
	-3.50073	313.034	-3.50319	604.194	-3.50319	901.975	-3.50073	1203.9		2893	101.05	74.14	60.81		317.759	1.12728	0.18468
	-3.50043	312.745	-3.50289	604.091	-3.50289	901.896	-3.50043	1204.08		2892	101.06	74.33	60.89		317.759	1.13451	0.18897
	-3.50012	312.403	-3.50258	604.101	-3.50258	901.792	-3.50012	1203.86		2891	101.07	74.52	60.97		317.759	1.14282	0.19311
	-3.49982	312.559	-3.50228	603.814	-3.50228	901.588	-3.49982	1203.66		2890	101.08	74.7	61.04		317.759	1.15161	0.19687
	-3.49951	312.298	-3.50197	604.195	-3.50197	901.625	-3.49951	1203.8		2889	101.1	74.86	61.11		317.76	1.1607	0.20067
	-3.49921	312.132	-3.50167	605.004	-3.50167	901.751	-3.49921	1203.7		2888	101.12	75	61.17		317.76	1.17007	0.20493
	-3.4989	312.368	-3.50136	605.481	-3.50136	901.772	-3.4989	1203.55		2887	101.14	75.12	61.22		317.76	1.1799	0.2096
	-3.49859	312.368	-3.50105	605.346	-3.50105	901.596	-3.49859	1203.82		2886	101.15	75.22	61.27		317.76	1.18988	0.21437
	-3.49829	312.25	-3.50075	604.725	-3.50075	901.496	-3.49829	1204.08		2885	101.16	75.3	61.32		317.76	1.19967	0.21883
	-3.49798	311.794	-3.50044	604.114	-3.50044	901.658	-3.49798	1203.96		2884	101.17	75.37	61.35		317.76	1.209	0.22302
	-3.49768	312.885	-3.50014	603.93	-3.50014	901.774	-3.49768	1203.98		2883	101.19	75.41	61.36		317.76	1.21796	0.22689
	-3.49737	313.597	-3.49983	604.321	-3.49983	901.685	-3.49737	1204.17		2882	101.21	75.43	61.36		317.761	1.22683	0.23027
	-3.49707	313.118	-3.49953	604.35	-3.49953	901.623	-3.49707	1204.69		2881	101.23	75.42	61.34		317.761	1.23575	0.23315
	-3.49676	312.626	-3.49922	604.041	-3.49922	901.68	-3.49676	1204.49		2880	101.26	75.37	61.31		317.761	1.24479	0.23544
	-3.49645	312.933	-3.49891	603.922	-3.49891	901.88	-3.49645	1204.2		2879	101.27	75.28	61.27		317.761	1.25413	0.23687
	-3.49615	313.221	-3.49861	603.906	-3.49861	901.933	-3.49615	1203.62		2878	101.29	75.16	61.22		317.761	1.26312	0.23739
	-3.49584	313.155	-3.4983	604.508	-3.4983	901.803	-3.49584	1203.41		2877	101.3	75	61.16		317.761	1.27211	0.23735
	-3.49554	313.119	-3.498	604.982	-3.498	901.58	-3.49554	1203.51		2876	101.31	74.83	61.1		317.762	1.28156	0.23656
	-3.49523	312.521	-3.49769	604.603	-3.49769	901.397	-3.49523	1203.61		2875	101.33	74.65	61.05		317.762	1.29162	0.23481
	-3.49493	311.263	-3.49739	604.771	-3.49739	901.655	-3.49493	1203.82		2874	101.34	74.49	61.01		317.762	1.30178	0.23175
	-3.49462	311.853	-3.49708	604.32	-3.49708	901.946	-3.49462	1204.08		2873	101.35	74.36	61		317.762	1.31196	0.22749
	-3.49432	312.377	-3.49678	604.021	-3.49678	902.059	-3.49432	1204.07		2872	101.36	74.27	61.01		317.762	1.32239	0.22243
	-3.49401	311.792	-3.49647	603.903	-3.49647	902.069	-3.49401	1204.35		2871	101.37	74.21	61.04		317.762	1.33317	0.21734
	-3.4937	312.469	-3.49616	603.58	-3.49616	902.108	-3.4937	1204.59		2870	101.38	74.16	61.07		317.762	1.34457	0.21254
	-3.4934	313.442	-3.49586	603.571	-3.49586	901.789	-3.4934	1204.61		2869	101.4	74.1	61.09		317.763	1.35654	0.20829
	-3.49309	313.175	-3.49555	604.075	-3.49555	901.886	-3.49309	1204.89		2868	101.41	73.99	61.09		317.763	1.36877	0.20475
	-3.49279	312.781	-3.49525	604.495	-3.49525	901.761	-3.49279	1204.63		2867	101.42	73.83	61.07		317.763	1.38132	0.2017
	-3.49248	312.336	-3.49494	604.096	-3.49494	901.669	-3.49248	1204.5		2866	101.44	73.59	61.01		317.763	1.39398	0.19899
	-3.49218	312.349	-3.49464	604.056	-3.49464	901.758	-3.49218	1203.94		2865	101.45	73.28	60.91		317.763	1.40679	0.19688
	-3.49187	312.456	-3.49433	603.76	-3.49433	901.698	-3.49187	1204.02		2864	101.46	72.9	60.78		317.763	1.41933	0.19571
	-3.49156	313.072	-3.49402	603.972	-3.49402	901.71	-3.49156	1204.36		2863	101.47	72.46	60.62		317.764	1.43119	0.1954
	-3.49126	313.473	-3.49372	603.735	-3.49372	901.505	-3.49126	1204.39		2862	101.49	71.99	60.45		317.764	1.4425	0.19609
	-3.49095	313.17	-3.49341	603.521	-3.49341	901.653	-3.49095	1203.84		2861	101.5	71.52	60.26		317.764	1.45342	0.19805
	-3.49065	312.824	-3.49311	604.135	-3.49311	902.149	-3.49065	1203.63		2860	101.52	71.07	60.09		317.764	1.46444	0.20147
	-3.49034	312.502	-3.4928	604.357	-3.4928	902.261	-3.49034	1203.72		2859	101.54	70.68	59.95		317.764	1.47542	0.20623
	-3.49004	312.345	-3.4925	604.114	-3.4925	902.106	-3.49004	1203.61		2858	101.56	70.38	59.85		317.764	1.48601	0.21211
	-3.48973	312.783	-3.49219	604.141	-3.49219	901.985	-3.48973	1203.52		2857	101.57	70.19	59.82		317.764	1.49623	0.21859
	-3.48943	312.232	-3.49189	603.843	-3.49189	901.785	-3.48943	1203.46		2856	101.58	70.13	59.84		317.765	1.50629	0.22547
	-3.48912	312.88	-3.49158	603.926	-3.49158	901.724	-3.48912	1203.64		2855	101.59	70.2	59.93		317.765	1.51638	0.23264
	-3.48881	313.205	-3.49127	603.97	-3.49127	901.917	-3.48881	1203.91		2854	101.61	70.4	60.08		317.765	1.52646	0.23979
	-3.48851	313.114	-3.49097	604.181	-3.49097	901.945	-3.48851	1203.72		2853	101.63	70.74	60.3		317.765	1.5364	0.24702
	-3.4882	312.759	-3.49066	604.052	-3.49066	901.996	-3.4882	1203.36		2852	101.64	71.19	60.57		317.765	1.54611	0.25412
	-3.4879	312.623	-3.49036	604.233	-3.49036	901.993	-3.4879	1203		2851	101.66	71.73	60.88		317.765	1.55558	0.26083
	-3.48759	312.812	-3.49005	604.787	-3.49005	901.82	-3.48759	1203.33		2850	101.68	72.33	61.2		317.765	1.56553	0.26705
	-3.48729	313.255	-3.48975	604.805	-3.48975	901.762	-3.48729	1203.87		2849	101.7	72.95	61.53		317.766	1.57598	0.27298
	-3.48698	312.849	-3.48944	604.58	-3.48944	901.895	-3.48698	1203.8		2848	101.71	73.57	61.84		317.766	1.58684	0.27871
	-3.48667	311.798	-3.48914	604.398	-3.48914	901.863	-3.48667	1203.5		2847	101.72	74.19	62.14		317.766	1.5979	0.28407
	-3.48637	311.569	-3.48883	604.054	-3.48883	901.519	-3.48637	1203.86		2846	101.72	74.77	62.41		317.766	1.60912	0.28903
	-3.48606	312.301	-3.48852	604.067	-3.48852	901.473	-3.48606	1204.24		2845	101.72	75.32	62.67		317.766	1.62058	0.29339
	-3.48576	312.803	-3.48822	604.534	-3.48822	901.627	-3.48576	1204.34		2844	101.71	75.82	62.91		317.766	1.63261	0.29719
	-3.48545	312.419	-3.48791	605.16	-3.48791	901.713	-3.48545	1204.06		2843	101.71	76.26	63.12		317.767	1.64541	0.30057
	-3.48515	312.613	-3.48761	604.33	-3.48761	901.865	-3.48515	1204.07		2842	101.72	76.65	63.31		317.767	1.65851	0.30379
	-3.48484	313.215	-3.4873	603.721	-3.4873	901.792	-3.48484	1204.42		2841	101.73	76.98	63.48		317.767	1.67161	0.30688
	-3.48454	313.652	-3.487	603.977	-3.487	901.762	-3.48454	1204.23		2840	101.73	77.28	63.63		317.767	1.68469	0.30978
	-3.48423	313.325	-3.48669	604.171	-3.48669	901.64	-3.48423	1203.98		2839	101.74	77.53	63.76		317.767	1.6978	0.31245
	-3.48392	312.969	-3.48638	603.9	-3.48638	901.683	-3.48392	1204.08		2838	101.75	77.75	63.87		317.767	1.71065	0.31496
	-3.48362	312.423	-3.48608	603.406	-3.48608	901.651	-3.48362	1203.8		2837	101.76	77.95	63.97		317.767	1.72297	0.31753
	-3.48331	312.868	-3.48577	603.897	-3.48577	901.528	-3.48331	1203.67		2836	101.76	78.14	64.05		317.768	1.73454	0.3202
	-3.48301	312.805	-3.48547	603.968	-3.48547	901.448	-3.48301	1203.75		2835	101.76	78.31	64.12		317.768	1.74529	0.32303
	-3.4827	311.312	-3.48516	604.033	-3.48516	901.451	-3.4827	1203.72		2834	101.76	78.46	64.2		317.768	1.75529	0.32609
	-3.4824	311.111	-3.48486	604.242	-3.48486	901.518	-3.4824	1204.05		2833	101.77	78.6	64.26		317.768	1.76501	0.32935
	-3.48209	311.537	-3.48455	604.459	-3.48455	901.572	-3.48209	1204.28		2832	101.78	78.73	64.33		317.768	1.77436	0.33292
	-3.48179	312.009	-3.48425	604.776	-3.48425	901.527	-3.48179	1204.1		2831	101.79	78.86	64.39		317.768	1.78354	0.33696
	-3.48148	311.981	-3.48394	604.183	-3.48394	901.54	-3.48148	1204.43		2830	101.8	78.99	64.44		317.769	1.79266	0.34135
	-3.48117	312.584	-3.48363	604.235	-3.48363	901.698	-3.48117	1204.26		2829	101.81	79.1	64.49		317.769	1.80153	0.34594
	-3.48087	312.543	-3.48333	604.103	-3.48333	901.794	-3.48087	1204.1		2828	101.82	79.2	64.53		317.769	1.81009	0.35057
	-3.48056	312.359	-3.48302	603.857	-3.48302	901.733	-3.48056	1203.73		2827	101.83	79.3	64.58		317.769	1.81844	0.35514
	-3.48026	312.088	-3.48272	603.129	-3.48272	901.654	-3.48026	1203.34		2826	101.83	79.38	64.62		317.769	1.82695	0.35976
	-3.47995	312.198	-3.48241	603.459	-3.48241	901.74	-3.47995	1203.72		2825	101.84	79.45	64.67		317.769	1.8358	0.36455
	-3.47965	312.206	-3.48211	603.926	-3.48211	901.721	-3.47965	1203.71		2824	101.84	79.53	64.7		317.769	1.84517	0.36946
	-3.47934	312.281	-3.4818	604.201	-3.4818	901.611	-3.47934	1203.55		2823	101.84	79.61	64.73		317.77	1.85535	0.37442
	-3.47903	312.379	-3.48149	604.33	-3.48149	901.751	-3.47903	1203.94		2822	101.84	79.68	64.76		317.77	1.86674	0.37939
	-3.47873	312.592	-3.48119	604.043	-3.48119	901.905	-3.47873	1204.01		2821	101.84	79.75	64.78		317.77	1.87941	0.3842
	-3.47842	312.113	-3.48088	604.116	-3.48088	901.831	-3.47842	1204		2820	101.85	79.81	64.8		317.77	1.89304	0.38879
	-3.47812	311.944	-3.48058	604.424	-3.48058	901.776	-3.47812	1203.85		2819	101.85	79.86	64.82		317.77	1.90715	0.393
	-3.47781	312.455	-3.48027	604.324	-3.48027	901.622	-3.47781	1203.48		2818	101.87	79.91	64.84		317.77	1.92122	0.39673
	-3.47751	313.099	-3.47997	603.927	-3.47997	901.738	-3.47751	1203.83		2817	101.88	79.95	64.85		317.771	1.93513	0.40008
	-3.4772	313.437	-3.47966	604.166	-3.47966	901.665	-3.4772	1204.46		2816	101.9	79.99	64.87		317.771	1.94879	0.40338
	-3.4769	312.555	-3.47936	603.705	-3.47936	901.409	-3.4769	1204.48		2815	101.91	80.03	64.88		317.771	1.96233	0.40691
	-3.47659	312.893	-3.47905	603.647	-3.47905	901.51	-3.47659	1204.29		2814	101.91	80.08	64.88		317.771	1.97621	0.41056
	-3.47628	312.477	-3.47874	603.555	-3.47874	901.631	-3.47628	1203.44		2813	101.9	80.12	64.88		317.771	1.99057	0.41432
	-3.47598	311.893	-3.47844	603.652	-3.47844	901.678	-3.47598	1203.53		2812	101.9	80.15	64.88		317.771	2.00478	0.41806
	-3.47567	311.894	-3.47813	603.341	-3.47813	901.886	-3.47567	1203.53		2811	101.89	80.18	64.87		317.771	2.01854	0.42153
	-3.47537	312.334	-3.47783	602.988	-3.47783	901.942	-3.47537	1203.16		2810	101.9	80.19	64.87		317.772	2.03193	0.42511
	-3.47506	312.751	-3.47752	603.23	-3.47752	901.892	-3.47506	1203.36		2809	101.9	80.21	64.86		317.772	2.04471	0.42889
	-3.47476	312.91	-3.47722	604.001	-3.47722	901.995	-3.47476	1203.59		2808	101.91	80.24	64.84		317.772	2.05659	0.433
	-3.47445	313.365	-3.47691	604.424	-3.47691	901.987	-3.47445	1203.44		2807	101.91	80.26	64.82		317.772	2.06774	0.43741
	-3.47414	313.032	-3.4766	604.763	-3.4766	901.796	-3.47414	1203.46		2806	101.92	80.29	64.8		317.772	2.07821	0.44175
	-3.47384	313.192	-3.4763	604.234	-3.4763	901.645	-3.47384	1203.53		2805	101.92	80.31	64.79		317.772	2.08828	0.44585
	-3.47353	313.578	-3.47599	604.428	-3.47599	901.731	-3.47353	1203.73		2804	101.92	80.32	64.78		317.772	2.09838	0.44983
	-3.47323	312.682	-3.47569	604.471	-3.47569	901.808	-3.47323	1203.88		2803	101.93	80.33	64.77		317.773	2.10846	0.45348
	-3.47292	312.625	-3.47538	604.166	-3.47538	901.646	-3.47292	1203.77		2802	101.94	80.34	64.75		317.773	2.11846	0.45696
	-3.47262	312.853	-3.47508	603.653	-3.47508	901.373	-3.47262	1203.95		2801	101.95	80.35	64.73		317.773	2.12833	0.46049
	-3.47231	312.436	-3.47477	603.346	-3.47477	901.078	-3.47231	1204.21		2800	101.96	80.35	64.7		317.773	2.13771	0.46422
	-3.47201	312.933	-3.47447	603.331	-3.47447	901.041	-3.47201	1204		2799	101.96	80.36	64.67		317.773	2.14635	0.46814
	-3.4717	314.051	-3.47416	603.563	-3.47416	901.087	-3.4717	1203.82		2798	101.97	80.38	64.64		317.773	2.15498	0.47259
	-3.47139	313.688	-3.47385	603.855	-3.47385	901.283	-3.47139	1203.9		2797	101.97	80.4	64.62		317.774	2.16408	0.47739
	-3.47109	312.936	-3.47355	603.889	-3.47355	901.759	-3.47109	1203.83		2796	101.96	80.41	64.61		317.774	2.17383	0.48247
	-3.47078	312.816	-3.47324	604.057	-3.47324	901.75	-3.47078	1203.89		2795	101.97	80.43	64.59		317.774	2.18405	0.48759
	-3.47048	312.417	-3.47294	604.25	-3.47294	901.505	-3.47048	1203.82		2794	101.97	80.44	64.58		317.774	2.19496	0.49279
	-3.47017	311.601	-3.47263	603.986	-3.47263	901.441	-3.47017	1203.76		2793	101.98	80.44	64.57		317.774	2.20672	0.49824
	-3.46987	311.88	-3.47233	604.113	-3.47233	901.631	-3.46987	1203.66		2792	101.99	80.46	64.55		317.774	2.21958	0.50438
	-3.46956	312.494	-3.47202	604.129	-3.47202	901.885	-3.46956	1203.81		2791	101.99	80.47	64.54		317.774	2.23353	0.51175
	-3.46925	312.392	-3.47172	604.085	-3.47172	901.805	-3.46925	1203.85		2790	102	80.49	64.53		317.775	2.24823	0.52033
	-3.46895	312.167	-3.47141	603.857	-3.47141	901.615	-3.46895	1203.83		2789	102	80.51	64.53		317.775	2.26329	0.53015
	-3.46864	312.548	-3.4711	603.714	-3.4711	901.548	-3.46864	1203.85		2788	102.01	80.53	64.53		317.775	2.27854	0.54089
	-3.46834	312.772	-3.4708	603.737	-3.4708	901.674	-3.46834	1204.1		2787	102	80.55	64.54		317.775	2.29382	0.55228
	-3.46803	312.224	-3.47049	603.72	-3.47049	901.633	-3.46803	1203.78		2786	102	80.57	64.54		317.775	2.30918	0.56409
	-3.46773	312.507	-3.47019	603.823	-3.47019	901.57	-3.46773	1203.51		2785	102	80.59	64.55		317.775	2.3247	0.57651
	-3.46742	312.469	-3.46988	603.854	-3.46988	901.495	-3.46742	1203.92		2784	102.01	80.6	64.54		317.776	2.3402	0.58929
	-3.46712	312.464	-3.46958	603.974	-3.46958	901.62	-3.46712	1203.66		2783	102.01	80.62	64.53		317.776	2.35535	0.60235
	-3.46681	312.409	-3.46927	604.247	-3.46927	901.802	-3.46681	1203.57		2782	102.02	80.63	64.53		317.776	2.37041	0.6155
	-3.4665	312.104	-3.46896	604.169	-3.46896	901.958	-3.4665	1203.91		2781	102.03	80.65	64.52		317.776	2.38551	0.62853
	-3.4662	311.506	-3.46866	603.923	-3.46866	901.745	-3.4662	1204.21		2780	102.03	80.66	64.53		317.776	2.40046	0.64136
	-3.46589	311.589	-3.46835	603.859	-3.46835	901.504	-3.46589	1204.24		2779	102.03	80.68	64.54		317.776	2.41516	0.654
	-3.46559	311.337	-3.46805	604.348	-3.46805	901.573	-3.46559	1203.72		2778	102.03	80.7	64.54		317.776	2.4296	0.6661
	-3.46528	311.547	-3.46774	604.627	-3.46774	901.832	-3.46528	1203.65		2777	102.03	80.71	64.54		317.777	2.44384	0.67759
	-3.46498	312.039	-3.46744	604.718	-3.46744	901.736	-3.46498	1203.89		2776	102.03	80.72	64.54		317.777	2.45819	0.68855
	-3.46467	312.248	-3.46713	605.06	-3.46713	901.784	-3.46467	1203.78		2775	102.04	80.73	64.54		317.777	2.47269	0.69901
	-3.46437	312.152	-3.46683	604.597	-3.46683	901.891	-3.46437	1203.76		2774	102.04	80.74	64.54		317.777	2.48752	0.70917
	-3.46406	312.308	-3.46652	604.294	-3.46652	901.645	-3.46406	1203.93		2773	102.04	80.76	64.54		317.777	2.50291	0.71897
	-3.46375	312.441	-3.46621	604.122	-3.46621	901.618	-3.46375	1203.9		2772	102.04	80.78	64.55		317.777	2.51903	0.72832
	-3.46345	312.796	-3.46591	603.847	-3.46591	901.641	-3.46345	1203.78		2771	102.05	80.8	64.55		317.777	2.53582	0.73708
	-3.46314	312.375	-3.4656	603.778	-3.4656	901.72	-3.46314	1203.75		2770	102.05	80.82	64.56		317.778	2.55282	0.74561
	-3.46284	312.306	-3.4653	603.63	-3.4653	901.573	-3.46284	1203.86		2769	102.05	80.82	64.56		317.778	2.5698	0.75471
	-3.46253	313.12	-3.46499	603.678	-3.46499	901.384	-3.46253	1203.76		2768	102.05	80.83	64.56		317.778	2.58641	0.76464
	-3.46223	312.765	-3.46469	603.646	-3.46469	901.19	-3.46223	1203.76		2767	102.05	80.83	64.56		317.778	2.60258	0.7755
	-3.46192	312.111	-3.46438	603.481	-3.46438	901.299	-3.46192	1203.49		2766	102.06	80.83	64.57		317.778	2.61849	0.7875
	-3.46161	312.635	-3.46407	603.761	-3.46407	901.339	-3.46161	1203.88		2765	102.06	80.84	64.58		317.778	2.63417	0.80057
	-3.46131	312.587	-3.46377	604.528	-3.46377	901.729	-3.46131	1204.2		2764	102.06	80.85	64.58		317.779	2.64928	0.81449
	-3.461	312.737	-3.46346	604.488	-3.46346	901.896	-3.461	1203.91		2763	102.05	80.86	64.6		317.779	2.664	0.82877
	-3.4607	313.189	-3.46316	604.092	-3.46316	901.744	-3.4607	1203.95		2762	102.05	80.88	64.61		317.779	2.67838	0.84335
	-3.46039	312.412	-3.46285	604.189	-3.46285	901.763	-3.46039	1203.8		2761	102.05	80.91	64.63		317.779	2.69252	0.85797
	-3.46009	311.793	-3.46255	603.975	-3.46255	902.014	-3.46009	1203.56		2760	102.06	80.94	64.64		317.779	2.70621	0.87245
	-3.45978	311.623	-3.46224	603.8	-3.46224	902.209	-3.45978	1203.49		2759	102.07	80.95	64.65		317.779	2.71934	0.88689
	-3.45948	311.827	-3.46194	603.805	-3.46194	902.023	-3.45948	1203.94		2758	102.08	80.96	64.66		317.779	2.73197	0.90162
	-3.45917	312.322	-3.46163	603.935	-3.46163	901.792	-3.45917	1204.01		2757	102.09	80.97	64.68		317.78	2.74405	0.91664
	-3.45886	312.733	-3.46132	603.457	-3.46132	901.826	-3.45886	1203.83		2756	102.09	80.97	64.69		317.78	2.75594	0.93152
	-3.45856	313.237	-3.46102	602.854	-3.46102	902.014	-3.45856	1203.84		2755	102.09	80.98	64.71		317.78	2.76787	0.94597
	-3.45825	313.288	-3.46071	602.956	-3.46071	902.236	-3.45825	1203.88		2754	102.08	80.98	64.74		317.78	2.78006	0.95986
	-3.45795	312.909	-3.46041	603.707	-3.46041	902.358	-3.45795	1203.8		2753	102.08	80.99	64.76		317.78	2.7925	0.9732
	-3.45764	312.602	-3.4601	604.109	-3.4601	902.233	-3.45764	1203.64		2752	102.09	81.01	64.79		317.78	2.80506	0.98574
	-3.45734	312.881	-3.4598	604.27	-3.4598	902.165	-3.45734	1203.67		2751	102.1	81.03	64.81		317.781	2.81763	0.99782
	-3.45703	312.939	-3.45949	604.15	-3.45949	901.93	-3.45703	1204.19		2750	102.11	81.06	64.84		317.781	2.83056	1.00967
	-3.45672	312.959	-3.45918	604.494	-3.45918	901.826	-3.45672	1204.34		2749	102.11	81.08	64.87		317.781	2.84334	1.02137
	-3.45642	312.449	-3.45888	604.141	-3.45888	901.748	-3.45642	1204.06		2748	102.1	81.1	64.9		317.781	2.85595	1.03268
	-3.45611	312.136	-3.45857	604.127	-3.45857	901.755	-3.45611	1203.89		2747	102.09	81.12	64.93		317.781	2.86832	1.04403
	-3.45581	312.14	-3.45827	604.521	-3.45827	901.523	-3.45581	1203.8		2746	102.08	81.14	64.95		317.781	2.88089	1.05538
	-3.4555	312.27	-3.45796	604.449	-3.45796	901.649	-3.4555	1204.11		2745	102.07	81.16	64.98		317.781	2.89369	1.06681
	-3.4552	312.101	-3.45766	604.146	-3.45766	901.68	-3.4552	1203.79		2744	102.07	81.19	65.01		317.782	2.90698	1.07832
	-3.45489	312.271	-3.45735	603.854	-3.45735	901.509	-3.45489	1203.68		2743	102.08	81.22	65.05		317.782	2.92101	1.09024
	-3.45459	312.208	-3.45705	603.51	-3.45705	901.443	-3.45459	1203.72		2742	102.1	81.25	65.09		317.782	2.93568	1.1032
	-3.45428	312.626	-3.45674	603.894	-3.45674	901.727	-3.45428	1203.95		2741	102.11	81.28	65.13		317.782	2.95088	1.11702
	-3.45397	312.833	-3.45643	604.337	-3.45643	901.757	-3.45397	1204.12		2740	102.12	81.31	65.17		317.782	2.96626	1.13154
	-3.45367	312.863	-3.45613	604.276	-3.45613	901.724	-3.45367	1203.95		2739	102.12	81.33	65.2		317.782	2.9816	1.14649
	-3.45336	312.942	-3.45582	604.302	-3.45582	901.694	-3.45336	1203.63		2738	102.13	81.35	65.24		317.783	2.99686	1.16189
	-3.45306	313.073	-3.45552	604.454	-3.45552	901.491	-3.45306	1203.51		2737	102.14	81.36	65.28		317.783	3.01195	1.17755
	-3.45275	313.412	-3.45521	604.565	-3.45521	901.744	-3.45275	1203.3		2736	102.14	81.38	65.31		317.783	3.02705	1.19348
	-3.45245	313.15	-3.45491	604.444	-3.45491	902.211	-3.45245	1203.16		2735	102.14	81.41	65.35		317.783	3.04246	1.20989
	-3.45214	312.596	-3.4546	604.133	-3.4546	902.436	-3.45214	1203.25		2734	102.15	81.43	65.4		317.783	3.05849	1.22705
	-3.45183	312.869	-3.4543	604.63	-3.4543	902.148	-3.45183	1203.49		2733	102.15	81.45	65.45		317.783	3.07507	1.24481
	-3.45153	313.403	-3.45399	605.02	-3.45399	901.942	-3.45153	1203.74		2732	102.14	81.47	65.5		317.784	3.09172	1.26316
	-3.45122	313.31	-3.45368	605.123	-3.45368	902.104	-3.45122	1203.69		2731	102.15	81.49	65.55		317.784	3.1081	1.28217
	-3.45092	312.819	-3.45338	604.952	-3.45338	901.977	-3.45092	1203.67		2730	102.15	81.51	65.59		317.784	3.12398	1.30159
	-3.45061	312.706	-3.45307	604.92	-3.45307	901.919	-3.45061	1203.9		2729	102.15	81.54	65.64		317.784	3.13922	1.32082
	-3.45031	312.441	-3.45277	604.911	-3.45277	901.894	-3.45031	1203.98		2728	102.15	81.56	65.68		317.784	3.15377	1.33941
	-3.45	312.503	-3.45246	604.586	-3.45246	902.01	-3.45	1204.01		2727	102.15	81.59	65.73		317.784	3.16765	1.35725
	-3.4497	313.086	-3.45216	604.554	-3.45216	902.137	-3.4497	1203.67		2726	102.14	81.62	65.77		317.784	3.18115	1.3749
	-3.44939	313.046	-3.45185	604.415	-3.45185	902.304	-3.44939	1203.77		2725	102.14	81.64	65.81		317.784	3.1946	1.39291
	-3.44908	312.746	-3.45154	604.208	-3.45154	902.024	-3.44908	1203.9		2724	102.14	81.67	65.85		317.785	3.20791	1.41141
	-3.44878	313.18	-3.45124	604.181	-3.45124	901.827	-3.44878	1203.87		2723	102.14	81.68	65.88		317.785	3.22128	1.4304
	-3.44847	313.188	-3.45093	603.779	-3.45093	901.89	-3.44847	1204.01		2722	102.15	81.7	65.93		317.785	3.23467	1.45001
	-3.44817	311.897	-3.45063	604.04	-3.45063	902.004	-3.44817	1204.13		2721	102.16	81.71	65.97		317.785	3.24802	1.47028
	-3.44786	311.45	-3.45032	604.083	-3.45032	901.933	-3.44786	1204.03		2720	102.17	81.73	66.01		317.785	3.26105	1.49098
	-3.44756	311.748	-3.45002	604.387	-3.45002	901.727	-3.44756	1204.07		2719	102.18	81.76	66.06		317.786	3.27388	1.51195
	-3.44725	312.106	-3.44971	604.53	-3.44971	901.567	-3.44725	1204.16		2718	102.19	81.79	66.11		317.786	3.28665	1.53314
	-3.44695	312.982	-3.44941	604.721	-3.44941	901.628	-3.44695	1204.15		2717	102.19	81.82	66.16		317.786	3.29953	1.55467
	-3.44664	313.097	-3.4491	604.341	-3.4491	901.909	-3.44664	1204.19		2716	102.19	81.85	66.2		317.786	3.31241	1.57638
	-3.44633	312.816	-3.44879	603.996	-3.44879	901.927	-3.44633	1204.56		2715	102.19	81.88	66.24		317.786	3.32502	1.59872
	-3.44603	312.304	-3.44849	604.009	-3.44849	901.902	-3.44603	1204.74		2714	102.19	81.9	66.28		317.786	3.33742	1.62169
	-3.44572	312.269	-3.44818	604.172	-3.44818	901.719	-3.44572	1204.95		2713	102.18	81.92	66.32		317.786	3.34942	1.64539
	-3.44542	312.665	-3.44788	603.882	-3.44788	901.751	-3.44542	1204.6		2712	102.18	81.95	66.36		317.786	3.36068	1.66949
	-3.44511	312.786	-3.44757	603.733	-3.44757	901.773	-3.44511	1204.14		2711	102.18	81.97	66.41		317.787	3.37125	1.69387
	-3.44481	311.962	-3.44727	603.447	-3.44727	901.743	-3.44481	1204.01		2710	102.19	82	66.46		317.787	3.3811	1.71811
	-3.4445	311.343	-3.44696	603.483	-3.44696	901.968	-3.4445	1203.83		2709	102.2	82.02	66.5		317.787	3.39004	1.74219
	-3.44419	311.317	-3.44665	603.667	-3.44665	902.004	-3.44419	1203.49		2708	102.21	82.04	66.54		317.787	3.39785	1.76615
	-3.44389	311.761	-3.44635	603.282	-3.44635	902.017	-3.44389	1203.47		2707	102.21	82.04	66.58		317.787	3.40487	1.78979
	-3.44358	311.808	-3.44604	603.823	-3.44604	901.885	-3.44358	1203.75		2706	102.21	82.05	66.62		317.787	3.41109	1.81312
	-3.44328	312.497	-3.44574	604.635	-3.44574	901.841	-3.44328	1203.85		2705	102.22	82.07	66.66		317.788	3.41698	1.83642
	-3.44297	312.412	-3.44543	604.824	-3.44543	901.869	-3.44297	1203.92		2704	102.22	82.09	66.7		317.788	3.42251	1.85982
	-3.44267	311.411	-3.44513	604.427	-3.44513	901.819	-3.44267	1203.7		2703	102.22	82.11	66.75		317.788	3.4276	1.88312
	-3.44236	311.349	-3.44482	604.24	-3.44482	901.72	-3.44236	1203.62		2702	102.21	82.13	66.79		317.788	3.43212	1.90643
	-3.44206	311.897	-3.44452	604.228	-3.44452	901.602	-3.44206	1203.68		2701	102.21	82.16	66.83		317.788	3.43647	1.92964
	-3.44175	311.847	-3.44421	603.675	-3.44421	901.7	-3.44175	1203.66		2700	102.21	82.18	66.87		317.788	3.44102	1.9532
	-3.44144	311.135	-3.4439	603.968	-3.4439	901.826	-3.44144	1203.94		2699	102.22	82.2	66.92		317.788	3.44592	1.97688
	-3.44114	311.719	-3.4436	604.694	-3.4436	901.835	-3.44114	1204.04		2698	102.23	82.22	66.97		317.789	3.4514	2.00051
	-3.44083	311.614	-3.44329	604.929	-3.44329	901.846	-3.44083	1204.23		2697	102.24	82.24	67.01		317.789	3.4571	2.02378
	-3.44053	311.442	-3.44299	604.916	-3.44299	901.756	-3.44053	1204.1		2696	102.25	82.25	67.05		317.789	3.46295	2.04706
	-3.44022	311.563	-3.44268	604.452	-3.44268	901.613	-3.44022	1203.93		2695	102.25	82.26	67.08		317.789	3.46924	2.07018
	-3.43992	311.449	-3.44238	604.168	-3.44238	901.632	-3.43992	1203.97		2694	102.26	82.28	67.11		317.789	3.47599	2.09299
	-3.43961	311.48	-3.44207	603.863	-3.44207	901.887	-3.43961	1203.72		2693	102.26	82.3	67.14		317.789	3.48305	2.11542
	-3.4393	312.016	-3.44176	603.551	-3.44176	902.081	-3.4393	1204.02		2692	102.26	82.32	67.18		317.79	3.49037	2.13773
	-3.439	311.637	-3.44146	604.126	-3.44146	901.93	-3.439	1204.24		2691	102.26	82.33	67.21		317.79	3.49768	2.15984
	-3.43869	311.306	-3.44115	604.262	-3.44115	901.624	-3.43869	1204.24		2690	102.25	82.35	67.25		317.79	3.50488	2.18173
	-3.43839	311.723	-3.44085	604.286	-3.44085	901.492	-3.43839	1203.98		2689	102.26	82.35	67.27		317.79	3.51217	2.2035
	-3.43808	312.361	-3.44054	604.356	-3.44054	901.577	-3.43808	1204.25		2688	102.26	82.36	67.29		317.79	3.51937	2.22518
	-3.43778	312.377	-3.44024	604.886	-3.44024	901.621	-3.43778	1204.28		2687	102.26	82.36	67.32		317.79	3.52616	2.24655
	-3.43747	312.271	-3.43993	604.256	-3.43993	901.856	-3.43747	1204.13		2686	102.26	82.36	67.34		317.791	3.53213	2.26745
	-3.43717	312.46	-3.43963	604.196	-3.43963	902.112	-3.43717	1203.69		2685	102.27	82.37	67.38		317.791	3.5373	2.28817
	-3.43686	312.433	-3.43932	604.844	-3.43932	901.954	-3.43686	1203.52		2684	102.27	82.39	67.41		317.791	3.54196	2.30888
	-3.43655	311.768	-3.43901	605.1	-3.43901	901.966	-3.43655	1203.57		2683	102.28	82.4	67.44		317.791	3.54648	2.32973
	-3.43625	311.813	-3.43871	604.712	-3.43871	901.989	-3.43625	1203.78		2682	102.28	82.41	67.46		317.791	3.55089	2.35042
	-3.43594	312.147	-3.4384	604.713	-3.4384	902.027	-3.43594	1203.56		2681	102.29	82.41	67.48		317.791	3.55478	2.37088
	-3.43564	311.16	-3.4381	604.526	-3.4381	901.991	-3.43564	1203.5		2680	102.29	82.41	67.5		317.791	3.55793	2.39098
	-3.43533	311.081	-3.43779	604.677	-3.43779	901.861	-3.43533	1203.56		2679	102.3	82.41	67.52		317.792	3.56032	2.41106
	-3.43503	311.161	-3.43749	604.617	-3.43749	901.867	-3.43503	1203.78		2678	102.3	82.41	67.54		317.792	3.56169	2.43107
	-3.43472	310.597	-3.43718	604.45	-3.43718	901.738	-3.43472	1203.55		2677	102.31	82.42	67.55		317.792	3.56191	2.4509
	-3.43441	311.468	-3.43688	604.473	-3.43688	901.936	-3.43441	1203.64		2676	102.31	82.43	67.56		317.792	3.56128	2.47062
	-3.43411	312.054	-3.43657	604.58	-3.43657	901.877	-3.43411	1203.79		2675	102.32	82.44	67.57		317.792	3.55996	2.49012
	-3.4338	312.547	-3.43626	604.701	-3.43626	901.719	-3.4338	1203.84		2674	102.32	82.45	67.59		317.792	3.55804	2.50931
	-3.4335	312.515	-3.43596	604.577	-3.43596	901.616	-3.4335	1203.71		2673	102.33	82.45	67.6		317.793	3.55576	2.52793
	-3.43319	312.509	-3.43565	604.486	-3.43565	901.501	-3.43319	1203.62		2672	102.33	82.45	67.62		317.793	3.55318	2.54553
	-3.43289	312.337	-3.43535	604.554	-3.43535	901.59	-3.43289	1203.86		2671	102.34	82.45	67.64		317.793	3.55051	2.56177
	-3.43258	312.364	-3.43504	604.586	-3.43504	901.883	-3.43258	1204.05		2670	102.35	82.45	67.66		317.793	3.54777	2.57644
	-3.43228	312.985	-3.43474	604.521	-3.43474	901.655	-3.43228	1203.59		2669	102.36	82.46	67.68		317.793	3.54483	2.58933
	-3.43197	313.238	-3.43443	605.041	-3.43443	901.63	-3.43197	1203.49		2668	102.36	82.46	67.69		317.793	3.54172	2.60043
	-3.43166	312.982	-3.43412	604.981	-3.43412	901.907	-3.43166	1203.84		2667	102.36	82.47	67.71		317.793	3.53871	2.61007
	-3.43136	313.057	-3.43382	604.338	-3.43382	901.815	-3.43136	1203.62		2666	102.36	82.48	67.72		317.794	3.53577	2.61801
	-3.43105	312.903	-3.43351	604.237	-3.43351	901.751	-3.43105	1203.62		2665	102.35	82.49	67.73		317.794	3.53291	2.62384
	-3.43075	312.524	-3.43321	604.137	-3.43321	901.919	-3.43075	1203.84		2664	102.34	82.49	67.74		317.794	3.53034	2.62739
	-3.43044	311.808	-3.4329	603.805	-3.4329	902.117	-3.43044	1203.54		2663	102.33	82.5	67.75		317.794	3.5281	2.62872
	-3.43014	311.23	-3.4326	603.88	-3.4326	902.109	-3.43014	1203.31		2662	102.33	82.51	67.77		317.794	3.52601	2.62785
	-3.42983	311.585	-3.43229	603.983	-3.43229	901.978	-3.42983	1203.31		2661	102.33	82.52	67.79		317.794	3.52376	2.62497
	-3.42953	311.712	-3.43199	603.997	-3.43199	901.981	-3.42953	1203.28		2660	102.34	82.54	67.81		317.795	3.52159	2.62025
	-3.42922	311.545	-3.43168	604.105	-3.43168	902.025	-3.42922	1203.33		2659	102.34	82.55	67.83		317.795	3.51885	2.61377
	-3.42891	311.632	-3.43137	603.972	-3.43137	902.08	-3.42891	1203.42		2658	102.35	82.56	67.85		317.795	3.51561	2.60588
	-3.42861	312.409	-3.43107	603.778	-3.43107	901.871	-3.42861	1203.55		2657	102.35	82.57	67.88		317.795	3.51174	2.59646
	-3.4283	312.617	-3.43076	603.934	-3.43076	901.635	-3.4283	1204.08		2656	102.35	82.59	67.9		317.795	3.5069	2.58596
	-3.428	312.615	-3.43046	603.826	-3.43046	901.767	-3.428	1203.95		2655	102.35	82.61	67.92		317.795	3.50105	2.57448
	-3.42769	313.025	-3.43015	604.043	-3.43015	901.693	-3.42769	1203.63		2654	102.34	82.62	67.94		317.795	3.49422	2.56194
	-3.42739	312.871	-3.42985	604.757	-3.42985	901.523	-3.42739	1203.75		2653	102.35	82.64	67.96		317.796	3.4861	2.54823
	-3.42708	313.218	-3.42954	604.804	-3.42954	901.488	-3.42708	1203.99		2652	102.36	82.65	67.98		317.796	3.47692	2.53325
	-3.42677	313.479	-3.42923	604.875	-3.42923	901.549	-3.42677	1203.99		2651	102.37	82.66	68		317.796	3.46705	2.51699
	-3.42647	313.251	-3.42893	604.775	-3.42893	901.629	-3.42647	1203.9		2650	102.38	82.67	68.03		317.796	3.4567	2.49935
	-3.42616	312.881	-3.42862	604.63	-3.42862	901.552	-3.42616	1203.93		2649	102.39	82.68	68.05		317.796	3.446	2.47997
	-3.42586	312.243	-3.42832	604.785	-3.42832	901.545	-3.42586	1204.01		2648	102.39	82.68	68.07		317.796	3.43476	2.45859
	-3.42555	312.794	-3.42801	604.818	-3.42801	901.705	-3.42555	1204.22		2647	102.4	82.69	68.09		317.796	3.42265	2.43561
	-3.42525	313.187	-3.42771	604.382	-3.42771	901.797	-3.42525	1204.04		2646	102.4	82.69	68.12		317.797	3.40944	2.41139
	-3.42494	313.56	-3.4274	603.987	-3.4274	901.729	-3.42494	1203.6		2645	102.4	82.69	68.14		317.797	3.39571	2.38607
	-3.42464	312.387	-3.4271	603.985	-3.4271	901.891	-3.42464	1204.04		2644	102.4	82.69	68.17		317.797	3.3814	2.35992
	-3.42433	312.075	-3.42679	604.253	-3.42679	902.019	-3.42433	1204.56		2643	102.4	82.69	68.2		317.797	3.36626	2.33278
	-3.42402	312.473	-3.42648	603.848	-3.42648	901.999	-3.42402	1204.55		2642	102.4	82.7	68.22		317.797	3.35058	2.30404
	-3.42372	312	-3.42618	603.31	-3.42618	901.963	-3.42372	1204.32		2641	102.4	82.71	68.23		317.797	3.33445	2.27361
	-3.42341	312.079	-3.42587	603.4	-3.42587	901.828	-3.42341	1204.37		2640	102.41	82.72	68.23		317.798	3.31812	2.24169
	-3.42311	311.708	-3.42557	604.127	-3.42557	901.709	-3.42311	1204.59		2639	102.41	82.73	68.24		317.798	3.30164	2.20822
	-3.4228	312.05	-3.42526	604.071	-3.42526	901.672	-3.4228	1204.16		2638	102.42	82.74	68.25		317.798	3.28465	2.1733
	-3.4225	313.228	-3.42496	603.706	-3.42496	901.635	-3.4225	1203.8		2637	102.42	82.75	68.27		317.798	3.26661	2.13705
	-3.42219	312.904	-3.42465	603.677	-3.42465	901.702	-3.42219	1204.04		2636	102.42	82.75	68.29		317.798	3.24754	2.09927
	-3.42188	312.75	-3.42434	604.123	-3.42434	901.533	-3.42188	1203.89		2635	102.42	82.75	68.31		317.798	3.22757	2.05988
	-3.42158	313.404	-3.42404	603.952	-3.42404	901.331	-3.42158	1203.41		2634	102.43	82.76	68.34		317.798	3.20706	2.01838
	-3.42127	313.951	-3.42373	603.944	-3.42373	901.487	-3.42127	1203.42		2633	102.44	82.76	68.35		317.799	3.18664	1.97412
	-3.42097	313.079	-3.42343	604.026	-3.42343	901.491	-3.42097	1203.6		2632	102.44	82.77	68.37		317.799	3.16631	1.92697
	-3.42066	312.647	-3.42312	604.491	-3.42312	901.696	-3.42066	1203.62		2631	102.44	82.78	68.39		317.799	3.14599	1.87701
	-3.42036	312.245	-3.42282	605.247	-3.42282	901.706	-3.42036	1203.67		2630	102.44	82.79	68.41		317.799	3.12567	1.82426
	-3.42005	312.788	-3.42251	605.113	-3.42251	901.652	-3.42005	1203.62		2629	102.44	82.8	68.43		317.799	3.10513	1.769
	-3.41975	313.101	-3.42221	603.98	-3.42221	901.596	-3.41975	1203.73		2628	102.43	82.81	68.45		317.799	3.08427	1.71137
	-3.41944	312.379	-3.4219	602.949	-3.4219	901.726	-3.41944	1203.92		2627	102.43	82.82	68.47		317.8	3.06295	1.65142
	-3.41913	311.818	-3.42159	603.034	-3.42159	901.781	-3.41913	1203.8		2626	102.43	82.84	68.49		317.8	3.04091	1.58922
	-3.41883	312.207	-3.42129	603.797	-3.42129	901.967	-3.41883	1203.64		2625	102.44	82.86	68.51		317.8	3.01838	1.52483
	-3.41852	312.119	-3.42098	604.297	-3.42098	902.198	-3.41852	1203.92		2624	102.44	82.87	68.53		317.8	2.99511	1.45823
	-3.41822	312.295	-3.42068	604.26	-3.42068	902.087	-3.41822	1204.18		2623	102.44	82.88	68.55		317.8	2.97114	1.3894
	-3.41791	312.024	-3.42037	604.48	-3.42037	902.122	-3.41791	1204.01		2622	102.44	82.89	68.57		317.8	2.94647	1.31866
	-3.41761	311.477	-3.42007	604.056	-3.42007	901.98	-3.41761	1203.77		2621	102.44	82.89	68.59		317.8	2.92123	1.24652
	-3.4173	312.228	-3.41976	603.893	-3.41976	902.001	-3.4173	1203.59		2620	102.44	82.9	68.61		317.801	2.89509	1.17377
	-3.41699	311.909	-3.41946	603.78	-3.41946	901.741	-3.41699	1203.8		2619	102.46	82.92	68.64		317.801	2.86779	1.10082
	-3.41669	312.123	-3.41915	604.026	-3.41915	901.804	-3.41669	1203.99		2618	102.47	82.94	68.68		317.801	2.83975	1.02752
	-3.41638	312.379	-3.41884	604	-3.41884	901.972	-3.41638	1203.99		2617	102.48	82.96	68.7		317.801	2.81069	0.95357
	-3.41608	313.274	-3.41854	603.945	-3.41854	901.989	-3.41608	1203.7		2616	102.48	82.98	68.72		317.801	2.78086	0.8789
	-3.41577	313.781	-3.41823	604.128	-3.41823	901.919	-3.41577	1203.58		2615	102.46	83	68.73		317.801	2.75039	0.80377
	-3.41547	312.887	-3.41793	604.486	-3.41793	901.826	-3.41547	1203.8		2614	102.46	83.01	68.75		317.801	2.71908	0.7279
	-3.41516	312.512	-3.41762	604.774	-3.41762	901.714	-3.41516	1203.93		2613	102.47	83.03	68.78		317.802	2.6872	0.65142
	-3.41486	312.646	-3.41732	604.404	-3.41732	901.574	-3.41486	1203.82		2612	102.48	83.05	68.81		317.802	2.65474	0.57434
	-3.41455	313.288	-3.41701	604.021	-3.41701	901.551	-3.41455	1203.49		2611	102.5	83.06	68.84		317.802	2.62169	0.49698
	-3.41424	313.015	-3.4167	604.399	-3.4167	901.753	-3.41424	1203.56		2610	102.51	83.07	68.87		317.802	2.58845	0.41943
	-3.41394	312.636	-3.4164	604.659	-3.4164	901.828	-3.41394	1203.8		2609	102.52	83.08	68.89		317.802	2.55487	0.34181
	-3.41363	312.111	-3.41609	605.146	-3.41609	901.815	-3.41363	1204.16		2608	102.51	83.09	68.9		317.802	2.5205	0.2642
	-3.41333	311.755	-3.41579	605.108	-3.41579	901.642	-3.41333	1204.14		2607	102.51	83.1	68.91		317.803	2.4851	0.1861
	-3.41302	312.195	-3.41548	604.531	-3.41548	901.64	-3.41302	1204.24		2606	102.5	83.11	68.92		317.803	2.44926	0.10758
	-3.41272	312.476	-3.41518	604.055	-3.41518	901.869	-3.41272	1204.34		2605	102.5	83.11	68.93		317.803	2.41318	0.02851
	-3.41241	312.368	-3.41487	604.151	-3.41487	901.898	-3.41241	1204.52		2604	102.5	83.1	68.93		317.803	2.37677	-0.05129
	-3.41211	312.92	-3.41457	604.124	-3.41457	901.846	-3.41211	1204.66		2603	102.5	83.11	68.94		317.803	2.34021	-0.13175
	-3.4118	313.044	-3.41426	604.34	-3.41426	902.01	-3.4118	1204.04		2602	102.5	83.13	68.95		317.803	2.30336	-0.21267
	-3.41149	312.505	-3.41395	604.808	-3.41395	901.887	-3.41149	1203.95		2601	102.51	83.15	68.96		317.803	2.26658	-0.29385
	-3.41119	312.389	-3.41365	604.916	-3.41365	901.691	-3.41119	1203.72		2600	102.5	83.17	68.98		317.804	2.2301	-0.37482
	-3.41088	312.739	-3.41334	604.53	-3.41334	901.712	-3.41088	1203.69		2599	102.5	83.18	69.01		317.804	2.19374	-0.45516
	-3.41058	312.275	-3.41304	604.392	-3.41304	901.558	-3.41058	1203.73		2598	102.51	83.19	69.05		317.804	2.15742	-0.53485
	-3.41027	312.26	-3.41273	604.4	-3.41273	901.645	-3.41027	1203.69		2597	102.52	83.18	69.08		317.804	2.12107	-0.61389
	-3.40997	312.18	-3.41243	604.315	-3.41243	901.663	-3.40997	1203.63		2596	102.53	83.17	69.09		317.804	2.085	-0.69221
	-3.40966	312.665	-3.41212	604.588	-3.41212	901.53	-3.40966	1203.93		2595	102.54	83.16	69.1		317.804	2.04913	-0.76955
	-3.40935	313.238	-3.41181	604.604	-3.41181	901.811	-3.40935	1203.93		2594	102.54	83.16	69.1		317.805	2.0135	-0.84583
	-3.40905	313.051	-3.41151	604.262	-3.41151	901.939	-3.40905	1203.6		2593	102.55	83.17	69.1		317.805	1.97821	-0.92088
	-3.40874	312.787	-3.4112	604.501	-3.4112	901.838	-3.40874	1203.12		2592	102.55	83.19	69.11		317.805	1.94321	-0.99503
	-3.40844	313.233	-3.4109	603.874	-3.4109	901.74	-3.40844	1203.09		2591	102.55	83.21	69.12		317.805	1.90826	-1.06784
	-3.40813	314.246	-3.41059	603.668	-3.41059	902.013	-3.40813	1203.43		2590	102.55	83.22	69.14		317.805	1.87315	-1.139
	-3.40783	314.251	-3.41029	603.828	-3.41029	901.76	-3.40783	1203.78		2589	102.54	83.21	69.15		317.805	1.83823	-1.20826
	-3.40752	313.092	-3.40998	604.214	-3.40998	901.476	-3.40752	1203.81		2588	102.54	83.2	69.15		317.805	1.80363	-1.27555
	-3.40722	313.13	-3.40968	603.95	-3.40968	901.337	-3.40722	1203.77		2587	102.54	83.18	69.16		317.806	1.7692	-1.34103
	-3.40691	313.333	-3.40937	604.036	-3.40937	901.397	-3.40691	1203.6		2586	102.53	83.18	69.17		317.806	1.73497	-1.40468
	-3.4066	313.471	-3.40906	604.261	-3.40906	901.352	-3.4066	1203.48		2585	102.53	83.18	69.18		317.806	1.701	-1.4666
	-3.4063	313.859	-3.40876	604.552	-3.40876	901.377	-3.4063	1203.42		2584	102.53	83.19	69.17		317.806	1.66764	-1.5268
	-3.40599	313.336	-3.40845	604.964	-3.40845	901.728	-3.40599	1203.09		2583	102.54	83.2	69.17		317.806	1.63487	-1.58531
	-3.40569	312.469	-3.40815	604.746	-3.40815	902.069	-3.40569	1203.22		2582	102.54	83.21	69.16		317.806	1.60242	-1.64206
	-3.40538	312.613	-3.40784	604.55	-3.40784	901.739	-3.40538	1203.38		2581	102.55	83.21	69.16		317.807	1.5706	-1.69694
	-3.40508	311.923	-3.40754	604.649	-3.40754	901.833	-3.40508	1203.31		2580	102.55	83.21	69.16		317.807	1.53942	-1.74987
	-3.40477	311.551	-3.40723	604.464	-3.40723	901.897	-3.40477	1203.68		2579	102.55	83.21	69.17		317.807	1.5085	-1.80058
	-3.40446	312.248	-3.40692	604.758	-3.40692	901.758	-3.40446	1203.67		2578	102.55	83.21	69.17		317.807	1.4773	-1.84915
	-3.40416	312.544	-3.40662	604.73	-3.40662	901.801	-3.40416	1203.75		2577	102.55	83.22	69.18		317.807	1.44577	-1.89595
	-3.40385	312.768	-3.40631	604.292	-3.40631	901.794	-3.40385	1203.78		2576	102.56	83.22	69.18		317.807	1.41352	-1.94106
	-3.40355	312.697	-3.40601	604.196	-3.40601	901.876	-3.40355	1203.77		2575	102.57	83.22	69.18		317.807	1.38013	-1.9843
	-3.40324	312.767	-3.4057	604.193	-3.4057	901.805	-3.40324	1203.73		2574	102.58	83.23	69.18		317.808	1.34569	-2.02569
	-3.40294	312.506	-3.4054	604.11	-3.4054	901.823	-3.40294	1203.88		2573	102.59	83.23	69.18		317.808	1.31018	-2.06498
	-3.40263	312.466	-3.40509	603.966	-3.40509	901.644	-3.40263	1204.29		2572	102.59	83.24	69.19		317.808	1.27359	-2.10258
	-3.40233	312.793	-3.40479	604.254	-3.40479	901.623	-3.40233	1204.32		2571	102.58	83.23	69.19		317.808	1.23618	-2.1387
	-3.40202	313.123	-3.40448	604.114	-3.40448	901.501	-3.40202	1204.32		2570	102.57	83.22	69.19		317.808	1.19799	-2.17332
	-3.40171	312.756	-3.40417	604.039	-3.40417	901.533	-3.40171	1204.33		2569	102.56	83.21	69.2		317.808	1.15926	-2.2064
	-3.40141	312.497	-3.40387	603.865	-3.40387	901.653	-3.40141	1204.35		2568	102.55	83.2	69.2		317.808	1.11979	-2.23805
	-3.4011	312.139	-3.40356	604.015	-3.40356	901.633	-3.4011	1204.18		2567	102.55	83.21	69.2		317.809	1.0795	-2.26812
	-3.4008	312.719	-3.40326	604.267	-3.40326	901.822	-3.4008	1203.75		2566	102.55	83.24	69.2		317.809	1.03849	-2.29638
	-3.40049	313.406	-3.40295	603.977	-3.40295	901.719	-3.40049	1203.4		2565	102.55	83.27	69.2		317.809	0.99702	-2.32287
	-3.40019	313.702	-3.40265	603.691	-3.40265	901.617	-3.40019	1203.63		2564	102.55	83.28	69.19		317.809	0.95551	-2.34755
	-3.39988	313.956	-3.40234	603.522	-3.40234	901.378	-3.39988	1203.82		2563	102.55	83.28	69.17		317.809	0.91432	-2.37025
	-3.39957	312.935	-3.40204	603.837	-3.40204	901.229	-3.39957	1203.63		2562	102.55	83.26	69.16		317.809	0.87383	-2.39085
	-3.39927	312.289	-3.40173	603.771	-3.40173	901.365	-3.39927	1203.46		2561	102.54	83.25	69.15		317.81	0.83416	-2.40947
	-3.39896	312.302	-3.40142	603.692	-3.40142	901.445	-3.39896	1203.16		2560	102.54	83.24	69.14		317.81	0.79539	-2.42625
	-3.39866	312.22	-3.40112	603.78	-3.40112	901.408	-3.39866	1203.18		2559	102.54	83.24	69.13		317.81	0.75741	-2.44111
	-3.39835	312.002	-3.40081	603.709	-3.40081	901.498	-3.39835	1203.38		2558	102.55	83.25	69.12		317.81	0.72003	-2.45392
	-3.39805	312.618	-3.40051	603.97	-3.40051	901.814	-3.39805	1203.41		2557	102.55	83.25	69.11		317.81	0.68305	-2.46463
	-3.39774	312.41	-3.4002	603.783	-3.4002	901.857	-3.39774	1203.75		2556	102.56	83.25	69.1		317.81	0.64638	-2.4731
	-3.39744	313.154	-3.3999	603.239	-3.3999	901.707	-3.39744	1203.93		2555	102.57	83.25	69.09		317.81	0.60983	-2.47932
	-3.39713	313.554	-3.39959	603.638	-3.39959	901.71	-3.39713	1203.9		2554	102.58	83.24	69.09		317.811	0.57375	-2.48348
	-3.39682	313.426	-3.39928	603.939	-3.39928	901.85	-3.39682	1203.78		2553	102.58	83.23	69.08		317.811	0.53794	-2.4856
	-3.39652	312.35	-3.39898	604.091	-3.39898	901.896	-3.39652	1203.88		2552	102.58	83.23	69.07		317.811	0.50228	-2.48601
	-3.39621	312.493	-3.39867	603.669	-3.39867	901.999	-3.39621	1203.73		2551	102.59	83.24	69.06		317.811	0.46661	-2.48473
	-3.39591	312.853	-3.39837	603.77	-3.39837	901.963	-3.39591	1203.52		2550	102.6	83.25	69.04		317.811	0.43097	-2.48145
	-3.3956	312.463	-3.39806	603.932	-3.39806	901.602	-3.3956	1203.59		2549	102.61	83.25	69.02		317.811	0.3951	-2.47655
	-3.3953	312.319	-3.39776	604.091	-3.39776	901.493	-3.3953	1203.64		2548	102.62	83.24	69		317.812	0.35905	-2.47026
	-3.39499	311.608	-3.39745	604.029	-3.39745	901.612	-3.39499	1203.73		2547	102.61	83.23	68.98		317.812	0.32284	-2.46294
	-3.39469	311.64	-3.39715	603.957	-3.39715	901.824	-3.39469	1203.49		2546	102.61	83.21	68.97		317.812	0.28648	-2.4548
	-3.39438	312.332	-3.39684	603.888	-3.39684	901.804	-3.39438	1203.45		2545	102.6	83.19	68.97		317.812	0.25025	-2.44588
	-3.39407	312.845	-3.39653	603.785	-3.39653	901.896	-3.39407	1203.7		2544	102.59	83.18	68.97		317.812	0.21409	-2.43625
	-3.39377	312.901	-3.39623	603.53	-3.39623	901.921	-3.39377	1203.82		2543	102.58	83.18	68.97		317.812	0.17807	-2.42594
	-3.39346	312.592	-3.39592	603.682	-3.39592	901.947	-3.39346	1203.74		2542	102.58	83.18	68.97		317.812	0.14207	-2.41485
	-3.39316	313.203	-3.39562	604.344	-3.39562	901.936	-3.39316	1203.86		2541	102.59	83.18	68.98		317.813	0.10618	-2.40296
	-3.39285	313.8	-3.39531	604.614	-3.39531	901.799	-3.39285	1203.99		2540	102.6	83.18	68.97		317.813	0.07052	-2.39038
	-3.39255	313.403	-3.39501	604.456	-3.39501	901.896	-3.39255	1203.74		2539	102.61	83.18	68.96		317.813	0.03524	-2.37719
	-3.39224	312.59	-3.3947	604.53	-3.3947	901.739	-3.39224	1203.84		2538	102.62	83.19	68.95		317.813	0.000433	-2.36344
	-3.39193	312.252	-3.39439	604.72	-3.39439	901.927	-3.39193	1204.1		2537	102.63	83.19	68.94		317.813	-0.03399	-2.34927
	-3.39163	312.344	-3.39409	605.022	-3.39409	901.909	-3.39163	1204		2536	102.63	83.19	68.94		317.813	-0.06822	-2.33509
	-3.39132	312.27	-3.39378	604.601	-3.39378	901.844	-3.39132	1204.03		2535	102.63	83.2	68.96		317.813	-0.10189	-2.32115
	-3.39102	312.559	-3.39348	604.176	-3.39348	901.934	-3.39102	1204.31		2534	102.62	83.22	68.97		317.814	-0.13519	-2.30736
	-3.39071	311.859	-3.39317	604.009	-3.39317	902.242	-3.39071	1204.13		2533	102.62	83.24	68.98		317.814	-0.16865	-2.29325
	-3.39041	311.67	-3.39287	604.099	-3.39287	902.177	-3.39041	1203.93		2532	102.61	83.24	68.99		317.814	-0.20236	-2.27826
	-3.3901	311.934	-3.39256	604.052	-3.39256	901.868	-3.3901	1204.02		2531	102.61	83.25	69		317.814	-0.23615	-2.26262
	-3.3898	312.141	-3.39226	604.296	-3.39226	901.737	-3.3898	1204.01		2530	102.6	83.25	69.02		317.814	-0.26998	-2.24618
	-3.38949	313.028	-3.39195	604.301	-3.39195	901.721	-3.38949	1204.05		2529	102.6	83.25	69.04		317.815	-0.30359	-2.22895
	-3.38918	313.385	-3.39164	604.336	-3.39164	901.624	-3.38918	1204.14		2528	102.6	83.26	69.07		317.815	-0.33675	-2.21114
	-3.38888	312.799	-3.39134	604.033	-3.39134	901.683	-3.38888	1204.2		2527	102.62	83.28	69.1		317.815	-0.36973	-2.19271
	-3.38857	312.604	-3.39103	604.008	-3.39103	901.729	-3.38857	1204.17		2526	102.64	83.31	69.12		317.815	-0.40227	-2.17376
	-3.38827	313.135	-3.39073	604.298	-3.39073	901.665	-3.38827	1204.18		2525	102.67	83.33	69.13		317.815	-0.43405	-2.15488
	-3.38796	313.579	-3.39042	604.598	-3.39042	901.607	-3.38796	1203.97		2524	102.67	83.35	69.13		317.815	-0.46523	-2.13633
	-3.38766	312.583	-3.39012	604.852	-3.39012	901.672	-3.38766	1203.98		2523	102.66	83.36	69.12		317.815	-0.49554	-2.11787
	-3.38735	311.421	-3.38981	604.672	-3.38981	901.775	-3.38735	1204.12		2522	102.63	83.36	69.13		317.815	-0.52481	-2.09919
	-3.38704	311.054	-3.3895	604.684	-3.3895	901.814	-3.38704	1203.76		2521	102.6	83.37	69.16		317.816	-0.5532	-2.07972
	-3.38674	311.015	-3.3892	604.541	-3.3892	901.807	-3.38674	1203.89		2520	102.59	83.39	69.18		317.816	-0.58054	-2.05962
	-3.38643	311.903	-3.38889	604.11	-3.38889	901.945	-3.38643	1203.68		2519	102.59	83.4	69.21		317.816	-0.60658	-2.03928
	-3.38613	312.305	-3.38859	603.928	-3.38859	902.013	-3.38613	1203.95		2518	102.6	83.41	69.23		317.816	-0.63169	-2.01893
	-3.38582	313.386	-3.38828	603.48	-3.38828	901.985	-3.38582	1204.17		2517	102.61	83.42	69.25		317.816	-0.65618	-1.99825
	-3.38552	313.453	-3.38798	603.092	-3.38798	901.875	-3.38552	1203.88		2516	102.62	83.44	69.28		317.816	-0.67978	-1.97739
	-3.38521	313.032	-3.38767	603.553	-3.38767	901.773	-3.38521	1204.03		2515	102.63	83.46	69.31		317.817	-0.70276	-1.95646
	-3.38491	312.425	-3.38737	603.99	-3.38737	901.999	-3.38491	1204.03		2514	102.65	83.48	69.34		317.817	-0.72529	-1.93554
	-3.3846	311.974	-3.38706	604.25	-3.38706	902.024	-3.3846	1203.92		2513	102.66	83.5	69.37		317.817	-0.74738	-1.91466
	-3.38429	312.435	-3.38675	604.007	-3.38675	901.935	-3.38429	1204.09		2512	102.67	83.51	69.39		317.817	-0.76953	-1.89361
	-3.38399	312.597	-3.38645	603.979	-3.38645	902.033	-3.38399	1204.14		2511	102.67	83.53	69.41		317.817	-0.79197	-1.87155
	-3.38368	313.405	-3.38614	604.192	-3.38614	902.245	-3.38368	1204.08		2510	102.66	83.54	69.42		317.817	-0.81436	-1.84855
	-3.38338	313.523	-3.38584	604.726	-3.38584	902.152	-3.38338	1203.7		2509	102.65	83.55	69.44		317.817	-0.83678	-1.82503
	-3.38307	313.434	-3.38553	605.028	-3.38553	902.081	-3.38307	1203.62		2508	102.64	83.57	69.44		317.818	-0.85951	-1.80107
	-3.38277	313.308	-3.38523	604.497	-3.38523	901.926	-3.38277	1204		2507	102.64	83.6	69.43		317.818	-0.88281	-1.77674
	-3.38246	313.389	-3.38492	604.188	-3.38492	901.732	-3.38246	1203.99		2506	102.64	83.63	69.43		317.818	-0.9066	-1.75223
	-3.38215	313.301	-3.38462	603.875	-3.38462	902.017	-3.38215	1203.62		2505	102.64	83.64	69.44		317.818	-0.93062	-1.72763
	-3.38185	312.606	-3.38431	604.512	-3.38431	901.916	-3.38185	1203.52		2504	102.65	83.64	69.45		317.818	-0.95414	-1.70308
	-3.38154	312.677	-3.384	604.466	-3.384	901.775	-3.38154	1203.57		2503	102.65	83.64	69.47		317.818	-0.97727	-1.67881
	-3.38124	312.828	-3.3837	604.712	-3.3837	901.629	-3.38124	1203.87		2502	102.66	83.65	69.49		317.819	-1.00004	-1.65473
	-3.38093	312.173	-3.38339	604.489	-3.38339	901.618	-3.38093	1204.1		2501	102.66	83.66	69.5		317.819	-1.02234	-1.63116
	-3.38063	312.269	-3.38309	604.411	-3.38309	901.913	-3.38063	1204.41		2500	102.67	83.68	69.51		317.819	-1.04408	-1.60792
	-3.38032	312.03	-3.38278	604.081	-3.38278	901.823	-3.38032	1204.48		2499	102.68	83.71	69.52		317.819	-1.06501	-1.58494
	-3.38002	312.175	-3.38248	603.833	-3.38248	901.659	-3.38002	1204.51		2498	102.69	83.73	69.53		317.819	-1.085	-1.56224
	-3.37971	312.374	-3.38217	604.233	-3.38217	901.714	-3.37971	1204.81		2497	102.7	83.75	69.53		317.819	-1.104	-1.53993
	-3.3794	312.052	-3.38186	603.621	-3.38186	901.777	-3.3794	1204.44		2496	102.7	83.75	69.54		317.82	-1.12227	-1.51797
	-3.3791	311.994	-3.38156	604.104	-3.38156	901.604	-3.3791	1203.87		2495	102.7	83.74	69.55		317.82	-1.1398	-1.49635
	-3.37879	312.34	-3.38125	604.087	-3.38125	901.603	-3.37879	1203.86		2494	102.7	83.74	69.57		317.82	-1.15631	-1.47515
	-3.37849	312.195	-3.38095	603.865	-3.38095	901.61	-3.37849	1203.59		2493	102.71	83.75	69.58		317.82	-1.17156	-1.45466
	-3.37818	312.057	-3.38064	603.998	-3.38064	901.893	-3.37818	1203.51		2492	102.71	83.76	69.59		317.82	-1.18589	-1.43461
	-3.37788	312.676	-3.38034	604.437	-3.38034	901.819	-3.37788	1203.86		2491	102.7	83.78	69.61		317.82	-1.19959	-1.41509
	-3.37757	312.944	-3.38003	604.565	-3.38003	901.526	-3.37757	1203.94		2490	102.7	83.8	69.62		317.82	-1.21306	-1.39612
	-3.37727	312.906	-3.37973	604.65	-3.37973	901.851	-3.37727	1204.18		2489	102.71	83.81	69.64		317.821	-1.22633	-1.37784
	-3.37696	312.866	-3.37942	604.887	-3.37942	901.823	-3.37696	1204.29		2488	102.7	83.82	69.66		317.821	-1.23968	-1.36025
	-3.37665	312.895	-3.37911	604.573	-3.37911	901.431	-3.37665	1204.42		2487	102.69	83.82	69.68		317.821	-1.25315	-1.34309
	-3.37635	312.909	-3.37881	604.159	-3.37881	901.498	-3.37635	1204.18		2486	102.68	83.83	69.7		317.821	-1.26672	-1.32615
	-3.37604	312.414	-3.3785	604.257	-3.3785	901.756	-3.37604	1204		2485	102.69	83.85	69.72		317.821	-1.28061	-1.3095
	-3.37574	312.951	-3.3782	603.585	-3.3782	901.516	-3.37574	1203.78		2484	102.69	83.87	69.74		317.821	-1.29431	-1.29306
	-3.37543	313.917	-3.37789	603.953	-3.37789	901.41	-3.37543	1203.89		2483	102.7	83.9	69.76		317.822	-1.3077	-1.27685
	-3.37513	313.576	-3.37759	604.36	-3.37759	901.155	-3.37513	1204.2		2482	102.71	83.93	69.78		317.822	-1.32078	-1.26067
	-3.37482	312.372	-3.37728	604.311	-3.37728	901.203	-3.37482	1204.06		2481	102.71	83.95	69.8		317.822	-1.3337	-1.2446
	-3.37451	311.959	-3.37697	604.238	-3.37697	901.211	-3.37451	1203.82		2480	102.71	83.97	69.83		317.822	-1.34666	-1.22833
	-3.37421	312.132	-3.37667	604.539	-3.37667	901.325	-3.37421	1204.18		2479	102.71	83.98	69.85		317.822	-1.3594	-1.2117
	-3.3739	312.147	-3.37636	604.467	-3.37636	901.566	-3.3739	1204.31		2478	102.7	83.99	69.88		317.822	-1.37168	-1.19512
	-3.3736	311.735	-3.37606	604.651	-3.37606	901.697	-3.3736	1204.1		2477	102.7	84.01	69.91		317.822	-1.38364	-1.17834
	-3.37329	312.203	-3.37575	604.458	-3.37575	901.753	-3.37329	1203.82		2476	102.69	84.03	69.93		317.822	-1.39536	-1.16141
	-3.37299	312.048	-3.37545	604.868	-3.37545	901.667	-3.37299	1203.91		2475	102.7	84.05	69.95		317.823	-1.40697	-1.1444
	-3.37268	312.226	-3.37514	605.389	-3.37514	901.8	-3.37268	1203.86		2474	102.71	84.07	69.97		317.823	-1.41841	-1.12708
	-3.37238	312.978	-3.37484	604.856	-3.37484	902.057	-3.37238	1203.57		2473	102.73	84.1	69.97		317.823	-1.4294	-1.10932
	-3.37207	313.093	-3.37453	604.465	-3.37453	901.88	-3.37207	1203.7		2472	102.74	84.11	69.98		317.823	-1.43999	-1.09151
	-3.37176	312.912	-3.37422	603.849	-3.37422	901.783	-3.37176	1203.78		2471	102.73	84.13	69.99		317.823	-1.45018	-1.07352
	-3.37146	312.227	-3.37392	603.993	-3.37392	901.79	-3.37146	1204.16		2470	102.73	84.15	70.02		317.824	-1.4602	-1.05534
	-3.37115	312.503	-3.37361	604.325	-3.37361	901.977	-3.37115	1204.3		2469	102.72	84.17	70.04		317.824	-1.46976	-1.03709
	-3.37085	313.728	-3.37331	604.601	-3.37331	901.89	-3.37085	1204.2		2468	102.73	84.19	70.07		317.824	-1.47873	-1.01895
	-3.37054	313.63	-3.373	604.888	-3.373	901.947	-3.37054	1204		2467	102.74	84.2	70.09		317.824	-1.48687	-1.0009
	-3.37024	313.1	-3.3727	605.197	-3.3727	901.969	-3.37024	1204.28		2466	102.76	84.22	70.12		317.824	-1.49421	-0.98341
	-3.36993	313.197	-3.37239	605.186	-3.37239	902.133	-3.36993	1204.34		2465	102.76	84.25	70.15		317.824	-1.50084	-0.96649
	-3.36962	312.886	-3.37208	604.779	-3.37208	901.945	-3.36962	1204.12		2464	102.75	84.27	70.17		317.824	-1.50675	-0.95019
	-3.36932	312.626	-3.37178	604.064	-3.37178	901.626	-3.36932	1203.79		2463	102.74	84.29	70.19		317.825	-1.51188	-0.93449
	-3.36901	313.675	-3.37147	603.706	-3.37147	901.795	-3.36901	1204.18		2462	102.73	84.29	70.21		317.825	-1.51593	-0.91925
	-3.36871	313.267	-3.37117	603.36	-3.37117	901.879	-3.36871	1203.95		2461	102.73	84.28	70.22		317.825	-1.51882	-0.90431
	-3.3684	313.663	-3.37086	603.621	-3.37086	902.038	-3.3684	1203.85		2460	102.73	84.28	70.24		317.825	-1.52074	-0.89021
	-3.3681	313.559	-3.37056	603.643	-3.37056	901.944	-3.3681	1203.81		2459	102.73	84.28	70.26		317.825	-1.52224	-0.87692
	-3.36779	312.815	-3.37025	604.192	-3.37025	901.833	-3.36779	1203.71		2458	102.73	84.3	70.27		317.825	-1.52312	-0.86409
	-3.36749	312.546	-3.36995	604.048	-3.36995	901.827	-3.36749	1204.09		2457	102.73	84.32	70.28		317.825	-1.52348	-0.85195
	-3.36718	313.274	-3.36964	603.785	-3.36964	901.694	-3.36718	1204.3		2456	102.73	84.35	70.29		317.826	-1.52359	-0.84086
	-3.36687	313.37	-3.36933	603.532	-3.36933	901.543	-3.36687	1204.29		2455	102.74	84.38	70.29		317.826	-1.5237	-0.83089
	-3.36657	313.152	-3.36903	603.543	-3.36903	901.81	-3.36657	1204.08		2454	102.74	84.4	70.3		317.826	-1.5234	-0.82173
	-3.36626	313.108	-3.36872	603.799	-3.36872	901.93	-3.36626	1204.02		2453	102.74	84.4	70.32		317.826	-1.52283	-0.81316
	-3.36596	312.922	-3.36842	604.43	-3.36842	901.732	-3.36596	1203.81		2452	102.74	84.39	70.34		317.826	-1.52191	-0.80514
	-3.36565	312.75	-3.36811	604.661	-3.36811	901.696	-3.36565	1203.48		2451	102.74	84.38	70.36		317.826	-1.52093	-0.79721
	-3.36535	313.284	-3.36781	604.673	-3.36781	901.91	-3.36535	1203.57		2450	102.75	84.39	70.38		317.827	-1.52028	-0.78911
	-3.36504	313.228	-3.3675	604.391	-3.3675	902.043	-3.36504	1203.54		2449	102.76	84.41	70.4		317.827	-1.52014	-0.78078
	-3.36473	312.882	-3.3672	604.443	-3.3672	902.05	-3.36473	1203.64		2448	102.76	84.42	70.42		317.827	-1.52073	-0.77246
	-3.36443	313.13	-3.36689	604.19	-3.36689	901.679	-3.36443	1203.92		2447	102.77	84.44	70.45		317.827	-1.52224	-0.76366
	-3.36412	312.964	-3.36658	604.161	-3.36658	901.485	-3.36412	1204.15		2446	102.78	84.45	70.46		317.827	-1.52427	-0.75433
	-3.36382	313.294	-3.36628	604.335	-3.36628	901.701	-3.36382	1204.19		2445	102.78	84.47	70.47		317.827	-1.52648	-0.7447
	-3.36351	313.622	-3.36597	604.119	-3.36597	901.655	-3.36351	1204.31		2444	102.78	84.48	70.47		317.827	-1.52886	-0.73495
	-3.36321	313.17	-3.36567	604.604	-3.36567	901.62	-3.36321	1204.14		2443	102.78	84.49	70.47		317.828	-1.53153	-0.72525
	-3.3629	312.601	-3.36536	604.673	-3.36536	901.772	-3.3629	1203.95		2442	102.78	84.51	70.49		317.828	-1.53446	-0.71529
	-3.3626	312.278	-3.36506	604.037	-3.36506	902.164	-3.3626	1203.88		2441	102.78	84.52	70.5		317.828	-1.53774	-0.70508
	-3.36229	312.843	-3.36475	603.64	-3.36475	901.915	-3.36229	1203.75		2440	102.78	84.53	70.51		317.828	-1.54156	-0.69476
	-3.36198	313.188	-3.36444	603.697	-3.36444	901.629	-3.36198	1203.6		2439	102.77	84.55	70.52		317.828	-1.54557	-0.68456
	-3.36168	312.918	-3.36414	603.909	-3.36414	901.683	-3.36168	1203.76		2438	102.77	84.57	70.54		317.828	-1.54972	-0.67484
	-3.36137	312.787	-3.36383	604.22	-3.36383	901.779	-3.36137	1204.03		2437	102.76	84.6	70.56		317.829	-1.5537	-0.66575
	-3.36107	312.791	-3.36353	604.877	-3.36353	901.87	-3.36107	1203.95		2436	102.76	84.62	70.58		317.829	-1.55705	-0.65719
	-3.36076	313.175	-3.36322	605.37	-3.36322	901.588	-3.36076	1204.03		2435	102.77	84.64	70.6		317.829	-1.55946	-0.64911
	-3.36046	313.675	-3.36292	605.001	-3.36292	901.641	-3.36046	1204.29		2434	102.77	84.66	70.61		317.829	-1.56097	-0.64113
	-3.36015	314.048	-3.36261	604.432	-3.36261	901.537	-3.36015	1204.39		2433	102.77	84.67	70.61		317.829	-1.56152	-0.63313
	-3.35985	313.821	-3.36231	603.707	-3.36231	901.623	-3.35985	1204.37		2432	102.78	84.67	70.62		317.829	-1.56148	-0.62525
	-3.35954	313.506	-3.362	603.469	-3.362	901.677	-3.35954	1204.03		2431	102.78	84.67	70.63		317.829	-1.56083	-0.61736
	-3.35923	313.286	-3.36169	603.46	-3.36169	901.44	-3.35923	1204.07		2430	102.79	84.67	70.64		317.83	-1.55935	-0.60974
	-3.35893	312.557	-3.36139	604.161	-3.36139	901.659	-3.35893	1203.94		2429	102.79	84.68	70.65		317.83	-1.55682	-0.60252
	-3.35862	312.487	-3.36108	604.619	-3.36108	901.972	-3.35862	1203.82		2428	102.8	84.68	70.66		317.83	-1.55358	-0.59615
	-3.35832	313.58	-3.36078	604.647	-3.36078	902.069	-3.35832	1203.84		2427	102.8	84.69	70.68		317.83	-1.54981	-0.59035
	-3.35801	313.693	-3.36047	604.41	-3.36047	901.87	-3.35801	1203.78		2426	102.81	84.71	70.69		317.83	-1.546	-0.58497
	-3.35771	312.98	-3.36017	603.889	-3.36017	901.593	-3.35771	1204.01		2425	102.81	84.73	70.7		317.83	-1.54237	-0.57947
	-3.3574	312.266	-3.35986	603.934	-3.35986	901.569	-3.3574	1204.01		2424	102.81	84.75	70.7		317.83	-1.5392	-0.57321
	-3.35709	311.987	-3.35955	603.648	-3.35955	901.638	-3.35709	1203.63		2423	102.81	84.76	70.72		317.831	-1.53618	-0.56639
	-3.35679	311.663	-3.35925	603.838	-3.35925	901.56	-3.35679	1203.99		2422	102.81	84.78	70.75		317.831	-1.53316	-0.55917
	-3.35648	311.438	-3.35894	604.209	-3.35894	901.297	-3.35648	1204.13		2421	102.81	84.79	70.78		317.831	-1.5302	-0.55189
	-3.35618	311.937	-3.35864	604.528	-3.35864	901.35	-3.35618	1204.11		2420	102.8	84.81	70.8		317.831	-1.52709	-0.54488
	-3.35587	312.339	-3.35833	604.916	-3.35833	901.438	-3.35587	1203.96		2419	102.8	84.82	70.82		317.831	-1.52394	-0.53833
	-3.35557	312.488	-3.35803	605.076	-3.35803	901.455	-3.35557	1203.84		2418	102.81	84.84	70.84		317.831	-1.52049	-0.53167
	-3.35526	312.541	-3.35772	604.845	-3.35772	901.554	-3.35526	1203.9		2417	102.82	84.86	70.86		317.832	-1.51702	-0.52471
	-3.35496	311.915	-3.35742	603.993	-3.35742	901.63	-3.35496	1203.85		2416	102.84	84.88	70.87		317.832	-1.51386	-0.5173
	-3.35465	311.492	-3.35711	603.905	-3.35711	901.838	-3.35465	1203.86		2415	102.85	84.9	70.88		317.832	-1.51067	-0.50932
	-3.35434	311.819	-3.3568	603.639	-3.3568	901.696	-3.35434	1203.94		2414	102.85	84.91	70.87		317.832	-1.50706	-0.50089
	-3.35404	312.225	-3.3565	603.296	-3.3565	901.607	-3.35404	1204.24		2413	102.84	84.91	70.87		317.832	-1.50292	-0.49222
	-3.35373	312.459	-3.35619	603.243	-3.35619	901.737	-3.35373	1204.16		2412	102.84	84.91	70.88		317.832	-1.49794	-0.48334
	-3.35343	312.638	-3.35589	603.437	-3.35589	901.856	-3.35343	1204.07		2411	102.84	84.92	70.9		317.832	-1.49208	-0.47434
	-3.35312	312.773	-3.35558	603.895	-3.35558	901.763	-3.35312	1203.95		2410	102.84	84.92	70.91		317.833	-1.48532	-0.46569
	-3.35282	312.858	-3.35528	604.588	-3.35528	901.809	-3.35282	1204.09		2409	102.84	84.93	70.92		317.833	-1.47822	-0.45708
	-3.35251	313.042	-3.35497	604.587	-3.35497	901.738	-3.35251	1204.27		2408	102.85	84.94	70.93		317.833	-1.47088	-0.44846
	-3.3522	313.348	-3.35466	603.517	-3.35466	901.681	-3.3522	1204.35		2407	102.86	84.95	70.95		317.833	-1.46344	-0.43962
	-3.3519	313.926	-3.35436	603.401	-3.35436	901.862	-3.3519	1203.93		2406	102.87	84.96	70.96		317.833	-1.45593	-0.43058
	-3.35159	313.764	-3.35405	603.929	-3.35405	902.161	-3.35159	1203.91		2405	102.87	84.97	70.97		317.833	-1.44845	-0.42138
	-3.35129	314.1	-3.35375	603.934	-3.35375	902.04	-3.35129	1203.8		2404	102.86	84.98	70.98		317.834	-1.44097	-0.41231
	-3.35098	313.549	-3.35344	603.462	-3.35344	901.741	-3.35098	1203.66		2403	102.85	84.99	70.98		317.834	-1.43336	-0.40374
	-3.35068	312.922	-3.35314	604.132	-3.35314	901.663	-3.35068	1203.59		2402	102.85	85	71		317.834	-1.42576	-0.39556
	-3.35037	313.066	-3.35283	604.251	-3.35283	901.888	-3.35037	1203.68		2401	102.85	85	71		317.834	-1.41852	-0.38774
	-3.35007	313.1	-3.35253	604.248	-3.35253	902.084	-3.35007	1203.52		2400	102.86	85.02	71		317.834	-1.41151	-0.38005
	-3.34976	313.065	-3.35222	604.498	-3.35222	902.105	-3.34976	1203.69		2399	102.86	85.03	71.01		317.834	-1.40463	-0.37272
	-3.34945	313.382	-3.35191	604.556	-3.35191	901.971	-3.34945	1203.83		2398	102.87	85.05	71.02		317.834	-1.39786	-0.3661
	-3.34915	313.574	-3.35161	604.237	-3.35161	901.834	-3.34915	1203.47		2397	102.87	85.06	71.05		317.835	-1.39131	-0.36002
	-3.34884	312.82	-3.3513	604.562	-3.3513	901.604	-3.34884	1203.35		2396	102.87	85.06	71.07		317.835	-1.38489	-0.35418
	-3.34854	312.627	-3.351	604.48	-3.351	901.546	-3.34854	1203.66		2395	102.87	85.07	71.1		317.835	-1.37856	-0.34828
	-3.34823	312.782	-3.35069	604.346	-3.35069	901.793	-3.34823	1203.73		2394	102.88	85.07	71.11		317.835	-1.37235	-0.34243
	-3.34793	311.894	-3.35039	604.419	-3.35039	901.834	-3.34793	1203.93		2393	102.89	85.08	71.12		317.835	-1.3659	-0.33636
	-3.34762	311.644	-3.35008	604.588	-3.35008	901.758	-3.34762	1203.96		2392	102.89	85.09	71.12		317.835	-1.35889	-0.33009
	-3.34731	312.19	-3.34978	604.359	-3.34978	901.619	-3.34731	1204.09		2391	102.9	85.12	71.13		317.836	-1.35137	-0.32394
	-3.34701	312.434	-3.34947	603.977	-3.34947	901.792	-3.34701	1204.27		2390	102.91	85.15	71.14		317.836	-1.34323	-0.31822
	-3.3467	312.063	-3.34916	604.351	-3.34916	901.989	-3.3467	1204.48		2389	102.92	85.17	71.15		317.836	-1.3345	-0.31303
	-3.3464	312.284	-3.34886	604.479	-3.34886	902.003	-3.3464	1204.43		2388	102.92	85.18	71.15		317.836	-1.32483	-0.30817
	-3.34609	312.397	-3.34855	605.068	-3.34855	901.826	-3.34609	1204.19		2387	102.92	85.18	71.15		317.836	-1.31457	-0.30361
	-3.34579	312.845	-3.34825	604.812	-3.34825	901.953	-3.34579	1203.73		2386	102.91	85.18	71.15		317.836	-1.30409	-0.2991
	-3.34548	313.058	-3.34794	604.35	-3.34794	902.09	-3.34548	1203.61		2385	102.89	85.19	71.14		317.836	-1.29363	-0.29475
	-3.34518	313.117	-3.34764	603.958	-3.34764	902.221	-3.34518	1203.58		2384	102.88	85.19	71.14		317.837	-1.28335	-0.29027
	-3.34487	312.892	-3.34733	603.812	-3.34733	901.928	-3.34487	1203.57		2383	102.86	85.21	71.14		317.837	-1.273	-0.28579
	-3.34456	312.475	-3.34702	603.699	-3.34702	901.666	-3.34456	1203.94		2382	102.84	85.22	71.14		317.837	-1.26245	-0.28161
	-3.34426	312.132	-3.34672	603.658	-3.34672	901.621	-3.34426	1204.38		2381	102.83	85.23	71.15		317.837	-1.25169	-0.27802
	-3.34395	311.911	-3.34641	603.906	-3.34641	901.623	-3.34395	1204.2		2380	102.83	85.24	71.16		317.837	-1.24107	-0.27488
	-3.34365	312.331	-3.34611	604.219	-3.34611	901.959	-3.34365	1203.91		2379	102.85	85.24	71.17		317.837	-1.23091	-0.27244
	-3.34334	312.728	-3.3458	604.403	-3.3458	902.067	-3.34334	1204.41		2378	102.87	85.25	71.19		317.837	-1.2212	-0.27059
	-3.34304	312.466	-3.3455	604.24	-3.3455	902.002	-3.34304	1204.56		2377	102.89	85.27	71.21		317.838	-1.21187	-0.26895
	-3.34273	311.616	-3.34519	604.227	-3.34519	901.811	-3.34273	1204.11		2376	102.91	85.28	71.23		317.838	-1.20292	-0.26739
	-3.34243	311.008	-3.34489	604.29	-3.34489	901.601	-3.34243	1203.92		2375	102.91	85.29	71.24		317.838	-1.19433	-0.26593
	-3.34212	312.048	-3.34458	604.156	-3.34458	901.631	-3.34212	1204.11		2374	102.9	85.3	71.23		317.838	-1.18646	-0.26459
	-3.34181	312.905	-3.34427	604.049	-3.34427	901.852	-3.34181	1204.03		2373	102.87	85.3	71.21		317.838	-1.17884	-0.26334
	-3.34151	312.589	-3.34397	604.019	-3.34397	901.913	-3.34151	1203.99		2372	102.83	85.29	71.21		317.838	-1.17089	-0.26205
	-3.3412	312.355	-3.34366	603.829	-3.34366	902	-3.3412	1204.2		2371	102.82	85.28	71.25		317.839	-1.1621	-0.26044
	-3.3409	312.633	-3.34336	603.817	-3.34336	902.016	-3.3409	1204.27		2370	102.83	85.27	71.31		317.839	-1.15217	-0.25897
	-3.34059	312.677	-3.34305	604.217	-3.34305	901.971	-3.34059	1204.35		2369	102.84	85.27	71.34		317.839	-1.14135	-0.25753
	-3.34029	313.293	-3.34275	604.414	-3.34275	901.969	-3.34029	1204.16		2368	102.83	85.28	71.35		317.839	-1.13009	-0.25554
	-3.33998	313.118	-3.34244	604.328	-3.34244	901.862	-3.33998	1203.75		2367	102.8	85.33	71.35		317.839	-1.11847	-0.25265
	-3.33967	312.649	-3.34213	604.282	-3.34213	901.662	-3.33967	1203.48		2366	102.8	85.38	71.35		317.839	-1.10592	-0.24929
	-3.33937	312.781	-3.34183	604.077	-3.34183	901.592	-3.33937	1203.98		2365	102.81	85.43	71.33		317.839	-1.09215	-0.24537
	-3.33906	312.752	-3.34152	604.25	-3.34152	901.532	-3.33906	1203.86		2364	102.84	85.44	71.28		317.84	-1.0774	-0.24091
	-3.33876	312.762	-3.34122	604.584	-3.34122	901.619	-3.33876	1203.76		2363	102.88	85.43	71.22		317.84	-1.06187	-0.23616
	-3.33845	312.692	-3.34091	604.542	-3.34091	901.575	-3.33845	1203.74		2362	102.93	85.4	71.19		317.84	-1.04593	-0.23117
	-3.33815	312.107	-3.34061	604.266	-3.34061	901.716	-3.33815	1203.76		2361	102.93	85.37	71.21		317.84	-1.02945	-0.22606
	-3.33784	312.153	-3.3403	604.105	-3.3403	901.716	-3.33784	1203.76		2360	102.86	85.35	71.3		317.84	-1.01235	-0.22088
	-3.33754	311.849	-3.34	603.82	-3.34	901.586	-3.33754	1203.76		2359	102.76	85.35	71.43		317.84	-0.99498	-0.21554
	-3.33723	311.592	-3.33969	603.942	-3.33969	901.824	-3.33723	1203.5		2358	102.7	85.38	71.52		317.841	-0.97774	-0.21023
	-3.33692	311.913	-3.33938	604.083	-3.33938	901.747	-3.33692	1203.67		2357	102.68	85.43	71.55		317.841	-0.96086	-0.20454
	-3.33662	312.87	-3.33908	604.381	-3.33908	901.898	-3.33662	1204.05		2356	102.71	85.47	71.55		317.841	-0.94462	-0.19838
	-3.33631	312.475	-3.33877	604.414	-3.33877	901.918	-3.33631	1204.1		2355	102.74	85.49	71.55		317.841	-0.92878	-0.19194
	-3.33601	312.031	-3.33847	604.356	-3.33847	901.813	-3.33601	1203.97		2354	102.77	85.5	71.56		317.841	-0.91292	-0.18569
	-3.3357	312.267	-3.33816	604.202	-3.33816	901.835	-3.3357	1203.95		2353	102.8	85.51	71.57		317.841	-0.89694	-0.17999
	-3.3354	312.694	-3.33786	604.21	-3.33786	901.88	-3.3354	1204.03		2352	102.81	85.55	71.57		317.841	-0.88141	-0.17461
	-3.33509	312.877	-3.33755	604.374	-3.33755	901.949	-3.33509	1203.83		2351	102.81	85.58	71.55		317.842	-0.8665	-0.16974
	-3.33478	313.269	-3.33724	604.259	-3.33724	901.75	-3.33478	1203.68		2350	102.8	85.59	71.5		317.842	-0.85224	-0.16547
	-3.33448	313.297	-3.33694	603.732	-3.33694	901.492	-3.33448	1203.95		2349	102.79	85.55	71.43		317.842	-0.83823	-0.16164
	-3.33417	312.635	-3.33663	603.655	-3.33663	901.414	-3.33417	1203.85		2348	102.77	85.48	71.36		317.842	-0.82427	-0.1582
	-3.33387	312.326	-3.33633	603.772	-3.33633	901.474	-3.33387	1204.11		2347	102.76	85.39	71.31		317.842	-0.81062	-0.1548
	-3.33356	312.39	-3.33602	604.36	-3.33602	901.745	-3.33356	1204.22		2346	102.76	85.33	71.31		317.842	-0.7973	-0.15141
	-3.33326	312.442	-3.33572	604.637	-3.33572	901.901	-3.33326	1204.28		2345	102.75	85.32	71.35		317.842	-0.78428	-0.14788
	-3.33295	312.25	-3.33541	604.074	-3.33541	901.736	-3.33295	1204.18		2344	102.72	85.37	71.41		317.843	-0.77177	-0.14431
	-3.33265	311.951	-3.33511	603.991	-3.33511	901.686	-3.33265	1203.89		2343	102.67	85.45	71.45		317.843	-0.75976	-0.14101
	-3.33234	312.47	-3.3348	604.325	-3.3348	901.723	-3.33234	1203.68		2342	102.64	85.5	71.45		317.843	-0.74832	-0.1379
	-3.33203	312.541	-3.33449	604.635	-3.33449	901.785	-3.33203	1203.71		2341	102.64	85.53	71.43		317.843	-0.73744	-0.13514
	-3.33173	312.494	-3.33419	604.912	-3.33419	901.843	-3.33173	1203.75		2340	102.65	85.56	71.42		317.843	-0.72735	-0.13315
	-3.33142	312.553	-3.33388	604.255	-3.33388	901.971	-3.33142	1203.9		2339	102.69	85.58	71.44		317.843	-0.71762	-0.13176
	-3.33112	312.505	-3.33358	604.634	-3.33358	901.998	-3.33112	1204.07		2338	102.73	85.6	71.47		317.844	-0.70763	-0.13099
	-3.33081	312.324	-3.33327	605.244	-3.33327	902.043	-3.33081	1203.86		2337	102.77	85.59	71.46		317.844	-0.6972	-0.13053
	-3.33051	312.264	-3.33297	604.716	-3.33297	901.896	-3.33051	1203.5		2336	102.79	85.58	71.44		317.844	-0.68617	-0.13006
	-3.3302	312.733	-3.33266	604.597	-3.33266	901.466	-3.3302	1203.74		2335	102.79	85.57	71.42		317.844	-0.67456	-0.12942
	-3.32989	312.36	-3.33236	605.065	-3.33236	901.368	-3.32989	1204		2334	102.8	85.58	71.43		317.844	-0.66226	-0.12832
	-3.32959	312.802	-3.33205	604.617	-3.33205	901.486	-3.32959	1204.01		2333	102.8	85.6	71.44		317.844	-0.64907	-0.12668
	-3.32928	313.498	-3.33174	603.928	-3.33174	901.479	-3.32928	1204.24		2332	102.8	85.62	71.45		317.844	-0.63509	-0.1246
	-3.32898	312.981	-3.33144	604.037	-3.33144	901.471	-3.32898	1204.42		2331	102.79	85.63	71.47		317.845	-0.62052	-0.12234
	-3.32867	312.039	-3.33113	604.072	-3.33113	901.404	-3.32867	1204.12		2330	102.77	85.63	71.48		317.845	-0.60539	-0.12008
	-3.32837	311.758	-3.33083	603.868	-3.33083	901.497	-3.32837	1203.86		2329	102.75	85.63	71.49		317.845	-0.5902	-0.11789
	-3.32806	311.787	-3.33052	604.12	-3.33052	901.613	-3.32806	1203.79		2328	102.73	85.63	71.48		317.845	-0.57493	-0.1157
	-3.32776	311.952	-3.33022	603.883	-3.33022	901.738	-3.32776	1203.73		2327	102.7	85.64	71.46		317.845	-0.5596	-0.11337
	-3.32745	312.576	-3.32991	603.88	-3.32991	901.838	-3.32745	1203.75		2326	102.68	85.65	71.45		317.845	-0.54448	-0.1108
	-3.32714	313.35	-3.3296	604.294	-3.3296	901.736	-3.32714	1203.85		2325	102.67	85.64	71.43		317.846	-0.52996	-0.1079
	-3.32684	313.336	-3.3293	604.152	-3.3293	901.707	-3.32684	1203.87		2324	102.67	85.62	71.41		317.846	-0.51624	-0.10427
	-3.32653	312.888	-3.32899	604.466	-3.32899	901.951	-3.32653	1204.1		2323	102.69	85.63	71.42		317.846	-0.50321	-0.10015
	-3.32623	312.548	-3.32869	604.241	-3.32869	902.116	-3.32623	1204.2		2322	102.72	85.65	71.44		317.846	-0.49104	-0.09568
	-3.32592	312.591	-3.32838	604.092	-3.32838	901.745	-3.32592	1204.17		2321	102.76	85.68	71.48		317.846	-0.47988	-0.09097
	-3.32562	313.176	-3.32808	604.285	-3.32808	901.686	-3.32562	1203.76		2320	102.8	85.71	71.52		317.846	-0.46961	-0.08642
	-3.32531	313.083	-3.32777	604.173	-3.32777	901.71	-3.32531	1203.46		2319	102.83	85.73	71.56		317.846	-0.46035	-0.08211
	-3.32501	312.834	-3.32747	604.164	-3.32747	901.82	-3.32501	1203.45		2318	102.86	85.73	71.57		317.847	-0.45214	-0.07777
	-3.3247	312.441	-3.32716	604.521	-3.32716	901.732	-3.3247	1203.63		2317	102.86	85.73	71.55		317.847	-0.44469	-0.07325
	-3.32439	311.862	-3.32685	604.65	-3.32685	901.548	-3.32439	1203.79		2316	102.83	85.71	71.52		317.847	-0.43777	-0.06836
	-3.32409	312.122	-3.32655	604.62	-3.32655	901.664	-3.32409	1203.52		2315	102.79	85.69	71.5		317.847	-0.43078	-0.06347
	-3.32378	312.94	-3.32624	604.207	-3.32624	901.534	-3.32378	1203.69		2314	102.75	85.66	71.5		317.847	-0.42343	-0.05861
	-3.32348	313.671	-3.32594	604.296	-3.32594	901.729	-3.32348	1203.69		2313	102.74	85.64	71.5		317.847	-0.41563	-0.0539
	-3.32317	314.031	-3.32563	604.329	-3.32563	901.514	-3.32317	1203.86		2312	102.75	85.65	71.48		317.848	-0.40732	-0.04895
	-3.32287	313.344	-3.32533	604.82	-3.32533	901.407	-3.32287	1203.48		2311	102.76	85.68	71.46		317.848	-0.39848	-0.04368
	-3.32256	312.708	-3.32502	604.835	-3.32502	901.86	-3.32256	1203.67		2310	102.77	85.71	71.45		317.848	-0.38931	-0.03871
	-3.32225	312.237	-3.32471	604.708	-3.32471	902.063	-3.32225	1204.06		2309	102.77	85.74	71.45		317.848	-0.37951	-0.03411
	-3.32195	312.258	-3.32441	604.307	-3.32441	902.214	-3.32195	1203.94		2308	102.77	85.75	71.45		317.848	-0.36893	-0.02993
	-3.32164	312.986	-3.3241	604.001	-3.3241	901.995	-3.32164	1203.7		2307	102.76	85.76	71.46		317.848	-0.3576	-0.0261
	-3.32134	312.976	-3.3238	604.22	-3.3238	901.683	-3.32134	1203.29		2306	102.75	85.76	71.47		317.849	-0.3457	-0.02234
	-3.32103	312.926	-3.32349	604.629	-3.32349	901.653	-3.32103	1203.08		2305	102.75	85.75	71.48		317.849	-0.33323	-0.01861
	-3.32073	312.881	-3.32319	604.671	-3.32319	901.755	-3.32073	1203.17		2304	102.75	85.73	71.48		317.849	-0.32011	-0.01545
	-3.32042	312.571	-3.32288	604.28	-3.32288	901.569	-3.32042	1203.82		2303	102.76	85.72	71.49		317.849	-0.30655	-0.0128
	-3.32012	312.855	-3.32258	604.436	-3.32258	901.55	-3.32012	1204.22		2302	102.77	85.71	71.49		317.849	-0.29253	-0.01072
	-3.31981	313.044	-3.32227	605.392	-3.32227	901.566	-3.31981	1203.82		2301	102.77	85.72	71.47		317.849	-0.27813	-0.00879
	-3.3195	313.3	-3.32196	605.179	-3.32196	901.661	-3.3195	1203.63		2300	102.77	85.75	71.46		317.849	-0.26356	-0.00685
	-3.3192	312.847	-3.32166	604.729	-3.32166	901.835	-3.3192	1203.74		2299	102.77	85.78	71.46		317.85	-0.24871	-0.00477
	-3.31889	312.516	-3.32135	604.874	-3.32135	901.629	-3.31889	1203.96		2298	102.77	85.81	71.47		317.85	-0.23316	-0.00273
	-3.31859	312.958	-3.32105	604.782	-3.32105	901.505	-3.31859	1204.13		2297	102.76	85.8	71.49		317.85	-0.21711	-0.000753
	-3.31828	312.857	-3.32074	604.454	-3.32074	901.531	-3.31828	1204.1		2296	102.75	85.78	71.49		317.85	-0.20091	0.00124
	-3.31798	311.703	-3.32044	604.196	-3.32044	901.681	-3.31798	1204.21		2295	102.73	85.76	71.49		317.85	-0.18478	0.00301
	-3.31767	312.338	-3.32013	603.75	-3.32013	901.678	-3.31767	1203.98		2294	102.7	85.75	71.5		317.85	-0.16884	0.00446
	-3.31736	313.135	-3.31982	603.981	-3.31982	901.531	-3.31736	1203.8		2293	102.69	85.76	71.5		317.851	-0.15345	0.00546
	-3.31706	312.598	-3.31952	603.568	-3.31952	901.634	-3.31706	1203.74		2292	102.68	85.77	71.5		317.851	-0.13847	0.00605
	-3.31675	313.002	-3.31921	603.469	-3.31921	901.606	-3.31675	1203.94		2291	102.69	85.78	71.49		317.851	-0.1239	0.00623
	-3.31645	312.466	-3.31891	604.143	-3.31891	901.752	-3.31645	1204.14		2290	102.7	85.77	71.49		317.851	-0.1097	0.006
	-3.31614	311.838	-3.3186	605.171	-3.3186	901.671	-3.31614	1204.21		2289	102.7	85.76	71.48		317.851	-0.09556	0.00542
	-3.31584	311.892	-3.3183	605.575	-3.3183	901.597	-3.31584	1204.17		2288	102.7	85.74	71.47		317.851	-0.0814	0.00475
	-3.31553	312.767	-3.31799	605.82	-3.31799	901.81	-3.31553	1204.09		2287	102.7	85.74	71.47		317.851	-0.06714	0.00401
	-3.31523	312.822	-3.31769	605.375	-3.31769	901.749	-3.31523	1204.03		2286	102.71	85.74	71.47		317.851	-0.05302	0.00284
	-3.31492	312.507	-3.31738	604.982	-3.31738	901.496	-3.31492	1204.01		2285	102.72	85.73	71.46		317.852	-0.03922	0.00144
	-3.31461	312.787	-3.31707	604.53	-3.31707	901.608	-3.31461	1204.1		2284	102.71	85.71	71.45		317.852	-0.02577	-0.000473
	-3.31431	312.781	-3.31677	604.171	-3.31677	901.56	-3.31431	1203.88		2283	102.7	85.7	71.46		317.852	-0.01253	-0.00279
	-3.314	312.49	-3.31646	603.478	-3.31646	901.535	-3.314	1203.74		2282	102.7	85.68	71.48		317.852	0.000577	-0.00503
	-3.3137	312.135	-3.31616	603.732	-3.31616	901.854	-3.3137	1203.87		2281	102.7	85.67	71.49		317.852	0.01303	-0.00696
	-3.31339	312.37	-3.31585	604.168	-3.31585	901.994	-3.31339	1204.28		2280	102.72	85.67	71.49		317.853	0.02511	-0.00848
	-3.31309	312.433	-3.31555	604.209	-3.31555	901.941	-3.31309	1204.06		2279	102.74	85.69	71.49		317.853	0.0371	-0.00955
	-3.31278	311.817	-3.31524	604.452	-3.31524	901.876	-3.31278	1203.78		2278	102.76	85.72	71.49		317.853	0.04897	-0.01
	-3.31247	311.771	-3.31494	604.635	-3.31494	901.909	-3.31247	1203.91		2277	102.77	85.75	71.49		317.853	0.06103	-0.00959
	-3.31217	312.248	-3.31463	604.759	-3.31463	901.61	-3.31217	1203.88		2276	102.76	85.75	71.51		317.853	0.07342	-0.0081
	-3.31186	312.728	-3.31432	604.714	-3.31432	901.433	-3.31186	1204		2275	102.76	85.75	71.54		317.853	0.08619	-0.00552
	-3.31156	313.203	-3.31402	604.458	-3.31402	901.415	-3.31156	1204.13		2274	102.76	85.75	71.56		317.853	0.09899	-0.00212
	-3.31125	312.726	-3.31371	604.152	-3.31371	901.646	-3.31125	1204.01		2273	102.77	85.75	71.55		317.853	0.11167	0.00194
	-3.31095	312.508	-3.31341	604.002	-3.31341	901.717	-3.31095	1203.98		2272	102.77	85.74	71.54		317.854	0.12464	0.00679
	-3.31064	312.472	-3.3131	603.905	-3.3131	901.732	-3.31064	1203.97		2271	102.78	85.74	71.53		317.854	0.13832	0.01234
	-3.31034	312.777	-3.3128	603.705	-3.3128	901.822	-3.31034	1203.79		2270	102.77	85.73	71.53		317.854	0.15243	0.01843
	-3.31003	312.954	-3.31249	603.427	-3.31249	901.859	-3.31003	1203.41		2269	102.75	85.72	71.54		317.854	0.16699	0.02514
	-3.30972	313.039	-3.31218	603.657	-3.31218	901.75	-3.30972	1203.29		2268	102.73	85.72	71.54		317.854	0.18199	0.03215
	-3.30942	312.526	-3.31188	603.726	-3.31188	901.816	-3.30942	1203.63		2267	102.72	85.73	71.56		317.854	0.19809	0.03965
	-3.30911	312.444	-3.31157	603.655	-3.31157	901.868	-3.30911	1203.86		2266	102.72	85.76	71.57		317.855	0.21507	0.04765
	-3.30881	313.381	-3.31127	603.881	-3.31127	901.605	-3.30881	1203.77		2265	102.73	85.78	71.56		317.855	0.23267	0.05607
	-3.3085	313.224	-3.31096	603.846	-3.31096	901.341	-3.3085	1203.85		2264	102.74	85.79	71.54		317.855	0.25072	0.06429
	-3.3082	313.193	-3.31066	604.221	-3.31066	901.411	-3.3082	1204.03		2263	102.75	85.78	71.52		317.855	0.26918	0.07174
	-3.30789	313	-3.31035	604.096	-3.31035	901.715	-3.30789	1203.83		2262	102.75	85.77	71.53		317.855	0.28805	0.0783
	-3.30759	313.197	-3.31005	604.581	-3.31005	901.896	-3.30759	1203.94		2261	102.75	85.75	71.53		317.855	0.30699	0.08395
	-3.30728	312.812	-3.30974	605.036	-3.30974	901.766	-3.30728	1204.05		2260	102.74	85.75	71.54		317.856	0.32577	0.08875
	-3.30697	313.055	-3.30943	604.778	-3.30943	901.847	-3.30697	1203.78		2259	102.74	85.77	71.55		317.856	0.34436	0.09273
	-3.30667	313.155	-3.30913	604.93	-3.30913	901.625	-3.30667	1203.59		2258	102.75	85.8	71.56		317.856	0.36235	0.09579
	-3.30636	313.057	-3.30882	604.62	-3.30882	901.695	-3.30636	1203.87		2257	102.76	85.84	71.57		317.856	0.37961	0.09793
	-3.30606	313.102	-3.30852	604.562	-3.30852	901.897	-3.30606	1203.96		2256	102.79	85.86	71.57		317.856	0.39609	0.09943
	-3.30575	313.419	-3.30821	604.748	-3.30821	901.806	-3.30575	1204.02		2255	102.82	85.88	71.58		317.856	0.41175	0.10005
	-3.30545	313.187	-3.30791	604.838	-3.30791	901.806	-3.30545	1203.8		2254	102.84	85.88	71.58		317.856	0.42661	0.09991
	-3.30514	312.961	-3.3076	604.942	-3.3076	901.726	-3.30514	1203.56		2253	102.84	85.85	71.57		317.857	0.44064	0.09898
	-3.30483	313.281	-3.30729	604.292	-3.30729	901.755	-3.30483	1203.71		2252	102.83	85.82	71.57		317.857	0.4542	0.09692
	-3.30453	313.423	-3.30699	604.322	-3.30699	901.94	-3.30453	1203.81		2251	102.82	85.81	71.6		317.857	0.46779	0.09396
	-3.30422	313.135	-3.30668	604.733	-3.30668	901.93	-3.30422	1203.91		2250	102.83	85.83	71.64		317.857	0.4814	0.09056
	-3.30392	313.285	-3.30638	603.885	-3.30638	901.823	-3.30392	1203.94		2249	102.83	85.84	71.66		317.857	0.49467	0.08715
	-3.30361	313.675	-3.30607	603.696	-3.30607	901.862	-3.30361	1203.68		2248	102.82	85.83	71.65		317.857	0.50781	0.0838
	-3.30331	313.056	-3.30577	603.634	-3.30577	901.877	-3.30331	1203.87		2247	102.8	85.82	71.65		317.858	0.52114	0.08069
	-3.303	312.928	-3.30546	604.098	-3.30546	901.976	-3.303	1204.02		2246	102.78	85.82	71.65		317.858	0.53505	0.07835
	-3.3027	312.877	-3.30516	604.56	-3.30516	901.89	-3.3027	1204.01		2245	102.77	85.83	71.65		317.858	0.54943	0.07699
	-3.30239	312.718	-3.30485	604.36	-3.30485	901.794	-3.30239	1203.99		2244	102.77	85.85	71.66		317.858	0.56441	0.07669
	-3.30208	312.024	-3.30454	604.642	-3.30454	901.701	-3.30208	1203.87		2243	102.77	85.87	71.67		317.858	0.57984	0.07751
	-3.30178	312.5	-3.30424	604.761	-3.30424	901.852	-3.30178	1204.01		2242	102.78	85.91	71.68		317.858	0.59577	0.07922
	-3.30147	312.799	-3.30393	604.38	-3.30393	902.063	-3.30147	1203.84		2241	102.79	85.93	71.68		317.858	0.61182	0.08181
	-3.30117	312.94	-3.30363	604.138	-3.30363	902.172	-3.30117	1203.87		2240	102.8	85.93	71.66		317.859	0.62784	0.08477
	-3.30086	312.841	-3.30332	604.272	-3.30332	901.919	-3.30086	1203.86		2239	102.83	85.94	71.66		317.859	0.64341	0.08808
	-3.30056	313.3	-3.30302	604.466	-3.30302	901.837	-3.30056	1203.68		2238	102.84	85.96	71.66		317.859	0.65828	0.09201
	-3.30025	313.467	-3.30271	604.134	-3.30271	901.57	-3.30025	1203.74		2237	102.85	85.97	71.65		317.859	0.67241	0.09657
	-3.29994	313.741	-3.3024	604.174	-3.3024	901.482	-3.29994	1204.12		2236	102.84	85.97	71.64		317.859	0.68607	0.10169
	-3.29964	314.084	-3.3021	604.416	-3.3021	901.713	-3.29964	1204.15		2235	102.82	85.96	71.64		317.859	0.69941	0.10718
	-3.29933	314.042	-3.30179	604.771	-3.30179	901.609	-3.29933	1204.15		2234	102.8	85.96	71.65		317.86	0.71245	0.11293
	-3.29903	313.93	-3.30149	604.507	-3.30149	901.4	-3.29903	1203.74		2233	102.77	85.95	71.65		317.86	0.72513	0.11871
	-3.29872	313.906	-3.30118	604.351	-3.30118	901.482	-3.29872	1203.91		2232	102.75	85.95	71.66		317.86	0.73756	0.12434
	-3.29842	313.511	-3.30088	604.304	-3.30088	901.586	-3.29842	1203.9		2231	102.75	85.95	71.67		317.86	0.74995	0.1297
	-3.29811	312.534	-3.30057	604.635	-3.30057	901.711	-3.29811	1203.68		2230	102.78	85.95	71.67		317.86	0.76252	0.135
	-3.29781	313.517	-3.30027	604.504	-3.30027	901.679	-3.29781	1203.84		2229	102.81	85.93	71.66		317.86	0.77528	0.14008
	-3.2975	314.439	-3.29996	603.91	-3.29996	901.651	-3.2975	1204.11		2228	102.82	85.9	71.66		317.86	0.78841	0.14484
	-3.29719	314.137	-3.29965	603.865	-3.29965	901.687	-3.29719	1204.04		2227	102.8	85.9	71.67		317.861	0.80232	0.14957
	-3.29689	313.978	-3.29935	604.371	-3.29935	901.736	-3.29689	1204.02		2226	102.77	85.91	71.7		317.861	0.81685	0.15478
	-3.29658	313.151	-3.29904	604.305	-3.29904	901.856	-3.29658	1203.77		2225	102.77	85.93	71.72		317.861	0.83175	0.16036
	-3.29628	313.66	-3.29874	604.327	-3.29874	901.899	-3.29628	1203.84		2224	102.78	85.93	71.73		317.861	0.84695	0.16615
	-3.29597	313.084	-3.29843	604.402	-3.29843	902.049	-3.29597	1203.99		2223	102.8	85.93	71.72		317.861	0.86221	0.17206
	-3.29567	312.897	-3.29813	604.201	-3.29813	901.881	-3.29567	1204.24		2222	102.81	85.95	71.7		317.861	0.87783	0.17773
	-3.29536	313.018	-3.29782	604.184	-3.29782	901.699	-3.29536	1204.34		2221	102.81	85.97	71.68		317.861	0.89358	0.18313
	-3.29505	312.708	-3.29752	603.983	-3.29752	901.85	-3.29505	1204.31		2220	102.81	85.98	71.67		317.862	0.90934	0.18824
	-3.29475	312.94	-3.29721	603.648	-3.29721	901.796	-3.29475	1204.2		2219	102.81	85.99	71.69		317.862	0.92522	0.19282
	-3.29444	313.464	-3.2969	604.015	-3.2969	901.93	-3.29444	1203.82		2218	102.81	85.99	71.71		317.862	0.94151	0.19688
	-3.29414	313.613	-3.2966	604.368	-3.2966	901.695	-3.29414	1203.84		2217	102.8	86	71.71		317.862	0.95802	0.2004
	-3.29383	312.996	-3.29629	604.051	-3.29629	901.456	-3.29383	1204.37		2216	102.79	85.99	71.72		317.862	0.97447	0.20322
	-3.29353	313.212	-3.29599	603.57	-3.29599	901.492	-3.29353	1204.23		2215	102.79	85.97	71.73		317.862	0.99084	0.2056
	-3.29322	312.394	-3.29568	603.056	-3.29568	901.635	-3.29322	1204.25		2214	102.78	85.95	71.74		317.863	1.00731	0.2076
	-3.29292	311.819	-3.29538	603.304	-3.29538	901.747	-3.29292	1204.02		2213	102.79	85.94	71.73		317.863	1.02384	0.20939
	-3.29261	311.863	-3.29507	603.475	-3.29507	901.708	-3.29261	1204.1		2212	102.79	85.97	71.7		317.863	1.04074	0.21066
	-3.2923	311.866	-3.29476	603.198	-3.29476	901.587	-3.2923	1203.85		2211	102.8	86.02	71.69		317.863	1.05816	0.21152
	-3.292	312.752	-3.29446	602.704	-3.29446	901.608	-3.292	1203.77		2210	102.81	86.04	71.7		317.863	1.07607	0.21224
	-3.29169	313.717	-3.29415	602.925	-3.29415	901.817	-3.29169	1203.8		2209	102.82	86.03	71.72		317.863	1.09453	0.21278
	-3.29139	313.516	-3.29385	603.955	-3.29385	901.76	-3.29139	1204.07		2208	102.83	85.99	71.73		317.863	1.11345	0.21361
	-3.29108	313.27	-3.29354	604.088	-3.29354	901.606	-3.29108	1204.12		2207	102.85	85.98	71.75		317.864	1.13315	0.21513
	-3.29078	312.792	-3.29324	603.742	-3.29324	901.538	-3.29078	1204.42		2206	102.86	86	71.75		317.864	1.15309	0.21743
	-3.29047	311.893	-3.29293	603.474	-3.29293	901.489	-3.29047	1203.96		2205	102.86	86.04	71.75		317.864	1.17303	0.22086
	-3.29017	311.637	-3.29263	603.549	-3.29263	901.633	-3.29017	1203.28		2204	102.86	86.07	71.75		317.864	1.19261	0.22517
	-3.28986	311.475	-3.29232	603.698	-3.29232	901.486	-3.28986	1203.71		2203	102.84	86.08	71.77		317.864	1.21181	0.23003
	-3.28955	311.556	-3.29201	603.767	-3.29201	901.385	-3.28955	1203.83		2202	102.8	86.07	71.79		317.864	1.2303	0.23513
	-3.28925	312.257	-3.29171	603.97	-3.29171	901.524	-3.28925	1203.54		2201	102.77	86.04	71.8		317.865	1.24843	0.24049
	-3.28894	312.108	-3.2914	603.799	-3.2914	901.625	-3.28894	1203.62		2200	102.75	86.03	71.79		317.865	1.26601	0.24626
	-3.28864	312.231	-3.2911	604.508	-3.2911	901.601	-3.28864	1203.76		2199	102.76	86.04	71.8		317.865	1.28319	0.25231
	-3.28833	312.999	-3.29079	604.689	-3.29079	901.584	-3.28833	1203.63		2198	102.77	86.05	71.81		317.865	1.30007	0.25867
	-3.28803	312.709	-3.29049	604.31	-3.29049	901.664	-3.28803	1203.8		2197	102.76	86.07	71.82		317.865	1.31657	0.26537
	-3.28772	312.064	-3.29018	604.267	-3.29018	901.753	-3.28772	1204.15		2196	102.74	86.07	71.82		317.865	1.33268	0.27227
	-3.28741	311.92	-3.28987	604.445	-3.28987	901.808	-3.28741	1204.36		2195	102.73	86.08	71.84		317.865	1.34845	0.27909
	-3.28711	312.262	-3.28957	605.118	-3.28957	901.839	-3.28711	1204.53		2194	102.74	86.09	71.86		317.866	1.36345	0.28557
	-3.2868	312.462	-3.28926	604.912	-3.28926	902.018	-3.2868	1204.35		2193	102.77	86.08	71.85		317.866	1.37764	0.29148
	-3.2865	312.492	-3.28896	604.338	-3.28896	901.997	-3.2865	1203.77		2192	102.81	86.08	71.81		317.866	1.39147	0.29686
	-3.28619	313.028	-3.28865	604.704	-3.28865	901.719	-3.28619	1203.56		2191	102.82	86.09	71.77		317.866	1.40486	0.3019
	-3.28589	313.129	-3.28835	604.962	-3.28835	901.769	-3.28589	1203.8		2190	102.81	86.1	71.75		317.866	1.41784	0.30668
	-3.28558	313.093	-3.28804	604.492	-3.28804	901.958	-3.28558	1204.15		2189	102.78	86.1	71.75		317.866	1.4308	0.31126
	-3.28528	312.954	-3.28774	604.12	-3.28774	902.014	-3.28528	1204.04		2188	102.74	86.08	71.78		317.866	1.44393	0.31565
	-3.28497	312.092	-3.28743	604.265	-3.28743	901.979	-3.28497	1203.89		2187	102.74	86.07	71.81		317.867	1.457	0.31942
	-3.28466	312.518	-3.28712	604.343	-3.28712	901.987	-3.28466	1203.95		2186	102.76	86.06	71.82		317.867	1.47001	0.32243
	-3.28436	312.637	-3.28682	604.249	-3.28682	901.941	-3.28436	1203.69		2185	102.8	86.05	71.79		317.867	1.4828	0.32481
	-3.28405	312.28	-3.28651	603.948	-3.28651	902.111	-3.28405	1203.82		2184	102.8	86.06	71.77		317.867	1.49541	0.32675
	-3.28375	312.693	-3.28621	604.062	-3.28621	902.052	-3.28375	1203.71		2183	102.78	86.11	71.78		317.867	1.50816	0.3283
	-3.28344	313.166	-3.2859	604.178	-3.2859	902.118	-3.28344	1203.84		2182	102.77	86.16	71.81		317.867	1.52103	0.32973
	-3.28314	312.733	-3.2856	604.216	-3.2856	902.238	-3.28314	1203.99		2181	102.78	86.17	71.82		317.868	1.53399	0.33127
	-3.28283	312.283	-3.28529	603.646	-3.28529	902.166	-3.28283	1204.16		2180	102.8	86.16	71.8		317.868	1.54716	0.33327
	-3.28252	312.609	-3.28498	603.427	-3.28498	902.06	-3.28252	1204.25		2179	102.83	86.15	71.8		317.868	1.56045	0.33576
	-3.28222	312.37	-3.28468	603.562	-3.28468	902.055	-3.28222	1204.08		2178	102.87	86.16	71.84		317.868	1.57413	0.33844
	-3.28191	311.781	-3.28437	604.049	-3.28437	901.886	-3.28191	1204.13		2177	102.92	86.16	71.88		317.868	1.58836	0.34118
	-3.28161	311.645	-3.28407	603.694	-3.28407	901.674	-3.28161	1204.23		2176	102.98	86.16	71.91		317.868	1.60305	0.344
	-3.2813	311.517	-3.28376	603.286	-3.28376	901.637	-3.2813	1204.13		2175	103.03	86.15	71.91		317.868	1.61778	0.34724
	-3.281	312.212	-3.28346	603.216	-3.28346	901.936	-3.281	1204.05		2174	103.04	86.16	71.88		317.869	1.63258	0.35104
	-3.28069	313.159	-3.28315	603.487	-3.28315	901.875	-3.28069	1204.68		2173	103.03	86.16	71.84		317.869	1.64724	0.35568
	-3.28039	312.899	-3.28285	603.296	-3.28285	901.63	-3.28039	1204.79		2172	102.99	86.15	71.81		317.869	1.6623	0.36125
	-3.28008	312.85	-3.28254	602.865	-3.28254	901.756	-3.28008	1204.34		2171	102.93	86.15	71.78		317.869	1.67808	0.36761
	-3.27977	312.45	-3.28223	603.871	-3.28223	902.005	-3.27977	1203.9		2170	102.86	86.17	71.76		317.869	1.69452	0.37466
	-3.27947	312.771	-3.28193	604.469	-3.28193	902.03	-3.27947	1203.57		2169	102.81	86.18	71.73		317.869	1.71159	0.38225
	-3.27916	312.656	-3.28162	604.317	-3.28162	901.984	-3.27916	1203.72		2168	102.79	86.21	71.71		317.87	1.72918	0.39032
	-3.27886	311.953	-3.28132	604.518	-3.28132	901.903	-3.27886	1203.75		2167	102.79	86.23	71.71		317.87	1.74702	0.39879
	-3.27855	311.071	-3.28101	604.047	-3.28101	901.626	-3.27855	1203.61		2166	102.81	86.24	71.72		317.87	1.76505	0.40742
	-3.27825	311.468	-3.28071	604.056	-3.28071	901.527	-3.27825	1203.77		2165	102.82	86.2	71.71		317.87	1.78324	0.41612
	-3.27794	311.939	-3.2804	604.608	-3.2804	901.626	-3.27794	1204		2164	102.8	86.13	71.69		317.87	1.80112	0.42471
	-3.27763	312.958	-3.2801	604.428	-3.2801	901.793	-3.27763	1204.02		2163	102.76	86.09	71.7		317.87	1.81841	0.43324
	-3.27733	313.928	-3.27979	604.314	-3.27979	901.81	-3.27733	1203.94		2162	102.74	86.09	71.72		317.87	1.83532	0.44161
	-3.27702	313.385	-3.27948	604.325	-3.27948	901.629	-3.27702	1204.18		2161	102.8	86.14	71.73		317.871	1.85245	0.44992
	-3.27672	313.078	-3.27918	603.86	-3.27918	901.734	-3.27672	1204.41		2160	102.94	86.22	71.76		317.871	1.86967	0.45801
	-3.27641	312.463	-3.27887	603.768	-3.27887	901.58	-3.27641	1204.34		2159	103.1	86.31	71.84		317.871	1.88718	0.46582
	-3.27611	312.816	-3.27857	604.715	-3.27857	901.516	-3.27611	1204.21		2158	103.2	86.37	71.92		317.871	1.90436	0.47327
	-3.2758	313.181	-3.27826	604.728	-3.27826	901.726	-3.2758	1204.12		2157	103.21	86.35	71.94		317.871	1.92125	0.4803
	-3.2755	312.98	-3.27796	604.439	-3.27796	901.778	-3.2755	1204.09		2156	103.16	86.28	71.92		317.871	1.93803	0.48687
	-3.27519	313.598	-3.27765	604.462	-3.27765	901.803	-3.27519	1204.07		2155	103.09	86.22	71.9		317.872	1.95474	0.49298
	-3.27488	313.148	-3.27734	604.461	-3.27734	901.879	-3.27488	1203.91		2154	103.04	86.2	71.91		317.872	1.97151	0.49848
	-3.27458	312.865	-3.27704	604.403	-3.27704	901.814	-3.27458	1204.09		2153	103.01	86.21	71.93		317.872	1.9882	0.50382
	-3.27427	312.864	-3.27673	604.308	-3.27673	901.72	-3.27427	1204.07		2152	102.99	86.22	71.94		317.872	2.00468	0.5092
	-3.27397	313.38	-3.27643	604.239	-3.27643	901.881	-3.27397	1204.03		2151	102.98	86.22	71.93		317.872	2.02087	0.51453
	-3.27366	312.371	-3.27612	603.683	-3.27612	901.938	-3.27366	1204.24		2150	102.96	86.2	71.91		317.872	2.03694	0.51999
	-3.27336	312.86	-3.27582	603.743	-3.27582	901.985	-3.27336	1204.18		2149	102.95	86.16	71.88		317.872	2.0531	0.52556
	-3.27305	313.715	-3.27551	604.231	-3.27551	901.702	-3.27305	1203.96		2148	102.96	86.13	71.87		317.873	2.06928	0.53127
	-3.27275	312.684	-3.27521	604.024	-3.27521	901.661	-3.27275	1203.74		2147	102.98	86.14	71.88		317.873	2.08531	0.53736
	-3.27244	311.693	-3.2749	603.782	-3.2749	901.759	-3.27244	1203.92		2146	103.01	86.17	71.9		317.873	2.10124	0.5442
	-3.27213	311.297	-3.27459	603.929	-3.27459	901.691	-3.27213	1203.94		2145	103.05	86.19	71.88		317.873	2.117	0.55176
	-3.27183	311.354	-3.27429	603.385	-3.27429	901.688	-3.27183	1203.77		2144	103.07	86.17	71.86		317.873	2.13261	0.56005
	-3.27152	311.776	-3.27398	603.371	-3.27398	901.741	-3.27152	1203.86		2143	103.08	86.15	71.85		317.873	2.14753	0.5691
	-3.27122	312.716	-3.27368	603.31	-3.27368	901.65	-3.27122	1204.12		2142	103.08	86.13	71.85		317.873	2.16153	0.57885
	-3.27091	313.394	-3.27337	602.789	-3.27337	901.695	-3.27091	1204.11		2141	103.07	86.12	71.84		317.874	2.17438	0.58915
	-3.27061	312.993	-3.27307	603.107	-3.27307	901.531	-3.27061	1204.2		2140	103.05	86.1	71.81		317.874	2.18617	0.60011
	-3.2703	312.215	-3.27276	603.54	-3.27276	901.559	-3.2703	1203.9		2139	103.02	86.1	71.81		317.874	2.19746	0.61148
	-3.26999	311.703	-3.27245	604.202	-3.27245	901.813	-3.26999	1203.75		2138	103	86.11	71.83		317.874	2.2087	0.62299
	-3.26969	311.53	-3.27215	604.563	-3.27215	901.829	-3.26969	1204.05		2137	102.99	86.12	71.86		317.874	2.22008	0.63506
	-3.26938	311.755	-3.27184	604.073	-3.27184	901.754	-3.26938	1204.28		2136	103	86.14	71.88		317.874	2.23182	0.64735
	-3.26908	312.296	-3.27154	604.116	-3.27154	901.865	-3.26908	1204.39		2135	103.03	86.15	71.88		317.875	2.24388	0.65977
	-3.26877	312.75	-3.27123	604.32	-3.27123	902.136	-3.26877	1204.42		2134	103.06	86.16	71.88		317.875	2.25605	0.67228
	-3.26847	312.598	-3.27093	604.598	-3.27093	902.022	-3.26847	1204.43		2133	103.07	86.15	71.87		317.875	2.26836	0.68452
	-3.26816	313.181	-3.27062	604.934	-3.27062	901.707	-3.26816	1204.19		2132	103.06	86.13	71.86		317.875	2.28072	0.69613
	-3.26786	313.017	-3.27032	604.326	-3.27032	901.76	-3.26786	1204.28		2131	103.05	86.13	71.87		317.875	2.29297	0.70718
	-3.26755	313.172	-3.27001	603.804	-3.27001	901.791	-3.26755	1204.15		2130	103.05	86.15	71.89		317.875	2.30515	0.71758
	-3.26724	312.902	-3.2697	603.925	-3.2697	901.744	-3.26724	1203.89		2129	103.05	86.17	71.9		317.875	2.3176	0.72757
	-3.26694	313.054	-3.2694	603.867	-3.2694	902.007	-3.26694	1204.28		2128	103.05	86.18	71.9		317.876	2.33058	0.73762
	-3.26663	313.157	-3.26909	604.487	-3.26909	901.985	-3.26663	1204.28		2127	103.05	86.18	71.89		317.876	2.34419	0.74794
	-3.26633	312.824	-3.26879	604.274	-3.26879	902.216	-3.26633	1203.82		2126	103.04	86.18	71.87		317.876	2.35806	0.75829
	-3.26602	312.959	-3.26848	604.274	-3.26848	902.289	-3.26602	1203.75		2125	103.03	86.18	71.84		317.876	2.3717	0.76875
	-3.26572	313.561	-3.26818	604.61	-3.26818	902.05	-3.26572	1203.74		2124	103.02	86.18	71.82		317.876	2.38486	0.77922
	-3.26541	313.676	-3.26787	604.943	-3.26787	901.765	-3.26541	1203.87		2123	103	86.18	71.82		317.876	2.39722	0.78964
	-3.2651	312.769	-3.26756	605.02	-3.26756	901.431	-3.2651	1203.78		2122	102.98	86.17	71.84		317.877	2.40863	0.79994
	-3.2648	311.791	-3.26726	604.849	-3.26726	901.58	-3.2648	1204.04		2121	102.97	86.15	71.84		317.877	2.41924	0.81031
	-3.26449	311.474	-3.26695	604.591	-3.26695	901.596	-3.26449	1203.99		2120	102.96	86.16	71.83		317.877	2.42909	0.82082
	-3.26419	312.088	-3.26665	604.364	-3.26665	901.585	-3.26419	1203.77		2119	102.95	86.17	71.82		317.877	2.43832	0.83136
	-3.26388	312.604	-3.26634	604.2	-3.26634	901.593	-3.26388	1203.87		2118	102.94	86.19	71.82		317.877	2.44709	0.84205
	-3.26358	312.739	-3.26604	604.164	-3.26604	901.546	-3.26358	1204.15		2117	102.93	86.19	71.81		317.877	2.45586	0.85299
	-3.26327	312.897	-3.26573	604.241	-3.26573	901.748	-3.26327	1204.18		2116	102.92	86.17	71.79		317.877	2.46456	0.86449
	-3.26297	312.591	-3.26543	604.012	-3.26543	901.887	-3.26297	1204.42		2115	102.9	86.15	71.78		317.878	2.47275	0.87637
	-3.26266	312.501	-3.26512	603.735	-3.26512	901.884	-3.26266	1204.35		2114	102.89	86.15	71.79		317.878	2.48026	0.88808
	-3.26235	312.6	-3.26481	603.793	-3.26481	901.985	-3.26235	1204.39		2113	102.89	86.14	71.79		317.878	2.48698	0.89978
	-3.26205	312.954	-3.26451	603.888	-3.26451	901.933	-3.26205	1204.38		2112	102.89	86.14	71.8		317.878	2.4933	0.91148
	-3.26174	312.611	-3.2642	603.896	-3.2642	902.029	-3.26174	1204.32		2111	102.9	86.15	71.81		317.878	2.49943	0.92314
	-3.26144	312.44	-3.2639	604.368	-3.2639	902.13	-3.26144	1204.26		2110	102.91	86.17	71.82		317.878	2.50565	0.93496
	-3.26113	312.546	-3.26359	604.592	-3.26359	901.952	-3.26113	1204.02		2109	102.93	86.18	71.82		317.878	2.51243	0.94724
	-3.26083	312.194	-3.26329	604.84	-3.26329	901.888	-3.26083	1204.09		2108	102.94	86.16	71.81		317.879	2.51998	0.96014
	-3.26052	312.118	-3.26298	604.799	-3.26298	902.095	-3.26052	1203.71		2107	102.95	86.14	71.81		317.879	2.52806	0.9735
	-3.26021	312.333	-3.26268	605.066	-3.26268	902.189	-3.26021	1203.59		2106	102.95	86.13	71.83		317.879	2.53655	0.98734
	-3.25991	313.143	-3.26237	604.906	-3.26237	902.012	-3.25991	1203.73		2105	102.94	86.12	71.84		317.879	2.54524	1.00178
	-3.2596	313.449	-3.26206	604.705	-3.26206	901.707	-3.2596	1203.83		2104	102.94	86.15	71.82		317.879	2.55396	1.01663
	-3.2593	312.511	-3.26176	604.928	-3.26176	901.74	-3.2593	1203.47		2103	102.94	86.18	71.81		317.88	2.56234	1.03181
	-3.25899	312.582	-3.26145	604.673	-3.26145	901.863	-3.25899	1203.68		2102	102.93	86.21	71.79		317.88	2.57041	1.04693
	-3.25869	313.077	-3.26115	603.896	-3.26115	901.602	-3.25869	1204.09		2101	102.93	86.21	71.78		317.88	2.57865	1.06203
	-3.25838	312.842	-3.26084	604.008	-3.26084	901.603	-3.25838	1204.05		2100	102.93	86.19	71.76		317.88	2.58744	1.07732
	-3.25808	312.413	-3.26054	604.236	-3.26054	901.815	-3.25808	1204.03		2099	102.94	86.17	71.75		317.88	2.59668	1.09316
	-3.25777	312.51	-3.26023	603.939	-3.26023	901.956	-3.25777	1204.12		2098	102.96	86.16	71.75		317.88	2.60655	1.10944
	-3.25746	312.884	-3.25992	604.036	-3.25992	901.871	-3.25746	1203.74		2097	102.98	86.16	71.77		317.88	2.617	1.12591
	-3.25716	312.687	-3.25962	604.28	-3.25962	901.845	-3.25716	1203.5		2096	103.01	86.18	71.8		317.88	2.62732	1.14246
	-3.25685	312.654	-3.25931	603.896	-3.25931	901.769	-3.25685	1203.92		2095	103.02	86.19	71.85		317.881	2.6371	1.15904
	-3.25655	313.083	-3.25901	603.861	-3.25901	901.711	-3.25655	1203.89		2094	103.02	86.2	71.89		317.881	2.64632	1.17555
	-3.25624	312.818	-3.2587	603.69	-3.2587	901.684	-3.25624	1203.94		2093	103	86.19	71.91		317.881	2.65521	1.19231
	-3.25594	312.702	-3.2584	603.716	-3.2584	902.058	-3.25594	1203.97		2092	102.98	86.16	71.91		317.881	2.66393	1.20946
	-3.25563	312.329	-3.25809	604.656	-3.25809	902.19	-3.25563	1203.91		2091	102.96	86.15	71.91		317.881	2.67262	1.22725
	-3.25533	312.662	-3.25779	604.935	-3.25779	901.832	-3.25533	1203.9		2090	102.95	86.14	71.91		317.881	2.68124	1.24566
	-3.25502	312.999	-3.25748	603.927	-3.25748	901.896	-3.25502	1203.96		2089	102.95	86.12	71.9		317.882	2.68993	1.26471
	-3.25471	312.747	-3.25717	603.529	-3.25717	901.87	-3.25471	1203.82		2088	102.97	86.1	71.88		317.882	2.69839	1.28455
	-3.25441	312.453	-3.25687	604.303	-3.25687	901.793	-3.25441	1203.64		2087	102.99	86.11	71.88		317.882	2.70618	1.30508
	-3.2541	312.548	-3.25656	604.449	-3.25656	901.737	-3.2541	1203.67		2086	103.01	86.16	71.89		317.882	2.71304	1.32588
	-3.2538	312.585	-3.25626	603.803	-3.25626	901.645	-3.2538	1203.96		2085	103.02	86.2	71.88		317.882	2.71916	1.34636
	-3.25349	312.626	-3.25595	603.357	-3.25595	901.581	-3.25349	1203.95		2084	103.03	86.21	71.86		317.882	2.72421	1.36656
	-3.25319	312.523	-3.25565	603.52	-3.25565	901.616	-3.25319	1203.84		2083	103.03	86.21	71.85		317.882	2.7286	1.38656
	-3.25288	312.969	-3.25534	603.851	-3.25534	901.794	-3.25288	1204.08		2082	103.03	86.19	71.86		317.883	2.73293	1.40635
	-3.25257	313.259	-3.25503	604.276	-3.25503	901.851	-3.25257	1203.81		2081	103.02	86.18	71.86		317.883	2.7373	1.426
	-3.25227	312.608	-3.25473	604.974	-3.25473	901.765	-3.25227	1203.83		2080	103.01	86.18	71.87		317.883	2.74126	1.44579
	-3.25196	312.237	-3.25442	604.605	-3.25442	901.656	-3.25196	1203.77		2079	103	86.18	71.86		317.883	2.74475	1.46545
	-3.25166	311.925	-3.25412	604.089	-3.25412	901.742	-3.25166	1203.9		2078	103	86.19	71.86		317.883	2.74761	1.48492
	-3.25135	312.154	-3.25381	604.5	-3.25381	901.735	-3.25135	1204.19		2077	103	86.18	71.86		317.883	2.7498	1.50424
	-3.25105	312.303	-3.25351	604.66	-3.25351	901.804	-3.25105	1204.32		2076	103.01	86.17	71.88		317.884	2.7513	1.52326
	-3.25074	312.104	-3.2532	604.402	-3.2532	901.983	-3.25074	1204.1		2075	103.02	86.15	71.93		317.884	2.75181	1.54178
	-3.25044	312.675	-3.2529	604.769	-3.2529	901.925	-3.25044	1203.96		2074	103.03	86.14	71.98		317.884	2.75155	1.56007
	-3.25013	312.752	-3.25259	604.518	-3.25259	901.594	-3.25013	1204.13		2073	103.05	86.12	72		317.884	2.75103	1.57822
	-3.24982	312.621	-3.25228	604.357	-3.25228	901.603	-3.24982	1204.05		2072	103.07	86.11	71.99		317.884	2.7503	1.59627
	-3.24952	312.896	-3.25198	604.398	-3.25198	901.769	-3.24952	1203.94		2071	103.09	86.14	71.97		317.884	2.74951	1.61445
	-3.24921	313.203	-3.25167	604.437	-3.25167	901.69	-3.24921	1203.98		2070	103.09	86.18	71.97		317.885	2.74889	1.63308
	-3.24891	313.282	-3.25137	604.431	-3.25137	901.784	-3.24891	1203.99		2069	103.08	86.22	71.96		317.885	2.74811	1.65233
	-3.2486	313.98	-3.25106	604.4	-3.25106	901.622	-3.2486	1203.95		2068	103.06	86.23	71.95		317.885	2.74696	1.67212
	-3.2483	313.733	-3.25076	604.098	-3.25076	901.542	-3.2483	1203.86		2067	103.06	86.23	71.92		317.885	2.74525	1.6925
	-3.24799	312.374	-3.25045	604.132	-3.25045	901.724	-3.24799	1203.69		2066	103.07	86.23	71.9		317.885	2.74292	1.71355
	-3.24768	312.815	-3.25014	605.04	-3.25014	901.634	-3.24768	1203.89		2065	103.08	86.2	71.87		317.885	2.73958	1.7351
	-3.24738	312.906	-3.24984	604.894	-3.24984	901.773	-3.24738	1203.78		2064	103.07	86.17	71.87		317.885	2.73531	1.75716
	-3.24707	312.271	-3.24953	604.89	-3.24953	901.661	-3.24707	1203.84		2063	103.05	86.15	71.9		317.886	2.73041	1.77988
	-3.24677	312.445	-3.24923	605.126	-3.24923	901.669	-3.24677	1203.87		2062	103.02	86.17	71.96		317.886	2.72521	1.80367
	-3.24646	312.723	-3.24892	604.899	-3.24892	901.815	-3.24646	1203.84		2061	102.99	86.19	71.99		317.886	2.72029	1.82837
	-3.24616	312.418	-3.24862	605.313	-3.24862	901.729	-3.24616	1203.6		2060	102.98	86.21	71.98		317.886	2.71546	1.85351
	-3.24585	311.582	-3.24831	604.95	-3.24831	901.711	-3.24585	1203.6		2059	103	86.21	71.97		317.886	2.71039	1.87899
	-3.24555	311.116	-3.24801	604.662	-3.24801	901.891	-3.24555	1203.92		2058	103.05	86.19	71.95		317.886	2.70483	1.90493
	-3.24524	311.272	-3.2477	604.27	-3.2477	902.022	-3.24524	1204.21		2057	103.09	86.18	71.94		317.887	2.69864	1.93119
	-3.24493	312.373	-3.24739	604.342	-3.24739	901.843	-3.24493	1204.12		2056	103.12	86.18	71.95		317.887	2.69161	1.95746
	-3.24463	312.971	-3.24709	603.938	-3.24709	901.742	-3.24463	1203.96		2055	103.11	86.2	72		317.887	2.6836	1.98369
	-3.24432	312.953	-3.24678	603.888	-3.24678	901.925	-3.24432	1203.86		2054	103.09	86.22	72.03		317.887	2.67461	2.01013
	-3.24402	312.315	-3.24648	603.895	-3.24648	902.062	-3.24402	1203.98		2053	103.08	86.23	72.01		317.887	2.6646	2.03634
	-3.24371	311.425	-3.24617	603.969	-3.24617	902.058	-3.24371	1204.18		2052	103.06	86.23	71.95		317.887	2.65405	2.0622
	-3.24341	311.516	-3.24587	604.48	-3.24587	902.031	-3.24341	1204.33		2051	103.05	86.23	71.91		317.887	2.64311	2.08778
	-3.2431	312.05	-3.24556	604.859	-3.24556	901.63	-3.2431	1204.28		2050	103.06	86.25	71.9		317.887	2.63171	2.11311
	-3.24279	312.084	-3.24526	604.59	-3.24526	901.511	-3.24279	1204.2		2049	103.07	86.25	71.91		317.888	2.61949	2.13779
	-3.24249	311.572	-3.24495	604.357	-3.24495	901.602	-3.24249	1203.98		2048	103.09	86.22	71.93		317.888	2.60618	2.16154
	-3.24218	311.875	-3.24464	603.914	-3.24464	901.571	-3.24218	1203.85		2047	103.12	86.19	71.97		317.888	2.59178	2.18432
	-3.24188	312.919	-3.24434	603.806	-3.24434	901.525	-3.24188	1203.78		2046	103.15	86.17	72.02		317.888	2.57649	2.20644
	-3.24157	312.382	-3.24403	604.188	-3.24403	901.427	-3.24157	1203.84		2045	103.17	86.16	72.04		317.888	2.56015	2.22799
	-3.24127	312.151	-3.24373	604.155	-3.24373	901.402	-3.24127	1204.01		2044	103.16	86.15	72.05		317.889	2.54294	2.2486
	-3.24096	312.129	-3.24342	604.129	-3.24342	901.713	-3.24096	1204.16		2043	103.15	86.16	72.07		317.889	2.52479	2.26828
	-3.24066	312.226	-3.24312	603.748	-3.24312	901.933	-3.24066	1204.29		2042	103.15	86.17	72.08		317.889	2.50601	2.2873
	-3.24035	312.641	-3.24281	603.783	-3.24281	902.029	-3.24035	1204.22		2041	103.15	86.17	72.06		317.889	2.48678	2.30542
	-3.24004	312.513	-3.2425	603.914	-3.2425	902.103	-3.24004	1204.07		2040	103.14	86.16	72.04		317.889	2.46725	2.32276
	-3.23974	312.667	-3.2422	604.134	-3.2422	902.236	-3.23974	1203.97		2039	103.14	86.16	72.04		317.889	2.44779	2.33932
	-3.23943	313.179	-3.24189	604.068	-3.24189	902.195	-3.23943	1204.15		2038	103.14	86.16	72.05		317.889	2.42853	2.35527
	-3.23913	312.841	-3.24159	603.746	-3.24159	901.992	-3.23913	1203.98		2037	103.15	86.16	72		317.889	2.40944	2.3705
	-3.23882	311.973	-3.24128	604.212	-3.24128	902.084	-3.23882	1203.97		2036	103.17	86.17	71.93		317.89	2.39052	2.38507
	-3.23852	312.087	-3.24098	604.177	-3.24098	901.98	-3.23852	1203.82		2035	103.19	86.2	71.91		317.89	2.37203	2.39887
	-3.23821	311.873	-3.24067	604.034	-3.24067	901.939	-3.23821	1203.96		2034	103.22	86.23	71.96		317.89	2.35401	2.41209
	-3.23791	312.211	-3.24037	604.065	-3.24037	901.905	-3.23791	1204.03		2033	103.24	86.23	72.03		317.89	2.33622	2.42502
	-3.2376	312.364	-3.24006	603.901	-3.24006	901.685	-3.2376	1203.95		2032	103.26	86.19	72.09		317.89	2.31835	2.43768
	-3.23729	313.196	-3.23975	604.237	-3.23975	901.54	-3.23729	1204		2031	103.27	86.16	72.13		317.89	2.30027	2.45007
	-3.23699	313.534	-3.23945	604.153	-3.23945	901.689	-3.23699	1203.94		2030	103.26	86.15	72.13		317.891	2.28179	2.46243
	-3.23668	313.18	-3.23914	603.674	-3.23914	901.903	-3.23668	1203.78		2029	103.25	86.14	72.1		317.891	2.26254	2.47435
	-3.23638	312.847	-3.23884	603.764	-3.23884	901.874	-3.23638	1204.05		2028	103.24	86.15	72.07		317.891	2.24229	2.48547
	-3.23607	312.658	-3.23853	604.205	-3.23853	901.766	-3.23607	1203.96		2027	103.24	86.2	72.1		317.891	2.22131	2.49583
	-3.23577	313.03	-3.23823	604.598	-3.23823	901.76	-3.23577	1203.98		2026	103.24	86.26	72.15		317.891	2.19945	2.505
	-3.23546	313.012	-3.23792	604.511	-3.23792	901.624	-3.23546	1204.38		2025	103.23	86.28	72.2		317.891	2.17659	2.51305
	-3.23515	313.093	-3.23761	604.302	-3.23761	901.548	-3.23515	1204.56		2024	103.22	86.26	72.22		317.892	2.15256	2.51974
	-3.23485	313.231	-3.23731	603.885	-3.23731	901.694	-3.23485	1204.38		2023	103.23	86.25	72.23		317.892	2.12786	2.52495
	-3.23454	312.73	-3.237	603.884	-3.237	901.989	-3.23454	1204.65		2022	103.27	86.26	72.23		317.892	2.10241	2.52875
	-3.23424	312.213	-3.2367	604.855	-3.2367	902.067	-3.23424	1204.63		2021	103.32	86.27	72.17		317.892	2.07603	2.53116
	-3.23393	312.855	-3.23639	604.862	-3.23639	901.819	-3.23393	1204.46		2020	103.36	86.27	72.1		317.892	2.04878	2.53217
	-3.23363	313.109	-3.23609	604.367	-3.23609	901.759	-3.23363	1204.74		2019	103.38	86.27	72.09		317.892	2.02103	2.53159
	-3.23332	312.698	-3.23578	604.792	-3.23578	901.84	-3.23332	1204.58		2018	103.39	86.28	72.13		317.892	1.99295	2.52894
	-3.23302	311.752	-3.23548	604.349	-3.23548	901.724	-3.23302	1204.77		2017	103.39	86.27	72.18		317.893	1.96463	2.52441
	-3.23271	311.593	-3.23517	603.833	-3.23517	901.628	-3.23271	1204.64		2016	103.37	86.25	72.2		317.893	1.93631	2.51814
	-3.2324	312.084	-3.23486	604.037	-3.23486	901.855	-3.2324	1204.35		2015	103.34	86.26	72.19		317.893	1.9082	2.51026
	-3.2321	312.544	-3.23456	604.52	-3.23456	901.847	-3.2321	1204.36		2014	103.3	86.28	72.17		317.893	1.87993	2.50099
	-3.23179	312.979	-3.23425	604.632	-3.23425	901.677	-3.23179	1204.33		2013	103.29	86.28	72.13		317.893	1.85125	2.49049
	-3.23149	312.712	-3.23395	605.017	-3.23395	901.571	-3.23149	1204.26		2012	103.3	86.24	72.11		317.893	1.82235	2.47852
	-3.23118	312.524	-3.23364	604.613	-3.23364	901.718	-3.23118	1204.22		2011	103.33	86.21	72.13		317.894	1.79317	2.46511
	-3.23088	312.568	-3.23334	604.31	-3.23334	901.915	-3.23088	1203.82		2010	103.35	86.19	72.15		317.894	1.76386	2.45014
	-3.23057	312.23	-3.23303	604.666	-3.23303	901.996	-3.23057	1203.86		2009	103.34	86.19	72.13		317.894	1.73408	2.43376
	-3.23026	312.494	-3.23272	604.416	-3.23272	901.788	-3.23026	1203.75		2008	103.31	86.18	72.11		317.894	1.70379	2.41581
	-3.22996	312.346	-3.23242	604.222	-3.23242	901.761	-3.22996	1203.73		2007	103.29	86.19	72.12		317.894	1.67315	2.39638
	-3.22965	312.991	-3.23211	603.954	-3.23211	901.472	-3.22965	1204.24		2006	103.3	86.21	72.16		317.894	1.6419	2.37545
	-3.22935	312.975	-3.23181	603.849	-3.23181	901.798	-3.22935	1204.83		2005	103.33	86.22	72.16		317.894	1.60976	2.35303
	-3.22904	312.566	-3.2315	604.111	-3.2315	901.969	-3.22904	1204.59		2004	103.36	86.23	72.15		317.895	1.57706	2.32939
	-3.22874	312.794	-3.2312	604.287	-3.2312	901.714	-3.22874	1204.23		2003	103.38	86.24	72.15		317.895	1.54399	2.30416
	-3.22843	313.06	-3.23089	604.325	-3.23089	901.558	-3.22843	1204.07		2002	103.39	86.25	72.16		317.895	1.51069	2.27727
[truncated: 63,536 more rows]

## Sheet: Supplementary Fig.3
Supplementary Fig. 3a	Zeta-potential (mV)									Supplementary Fig. 3c	Scavenged superoxide anion (U/mg)
	Replicate	Replicate	Replicate	Replicate	Replicate	Replicate	mean	s.d.			Replicate	Replicate	Replicate	Replicate	Replicate	Replicate	mean	s.d.
LH NP	-50.87	-55.56	-55.36	-53.24	-56.24	-59.43	-55.1167	2.88716		LH NP	0.02722	0.02308	0.0199	0.0198	0.0178	0.0157	0.0206	0.00407
TLH NP	-45.87	-49.44	-48.3	-50.24	-49.82	-48.56	-48.705	1.57238		TLH NP	0.2601	0.2386	0.2774	0.2873	0.259	0.265	0.2646	0.01677
Supplementary Fig. 3b	LH NP in PBS (mV)									Supplementary Fig. 3d	Scavenged DPPH• (μg/mg)
Time (h)	Replicate	Replicate	Replicate	Replicate	Replicate	Replicate	mean	s.d.			Replicate	Replicate	Replicate	Replicate	Replicate	Replicate	mean	s.d.
0	-51.756	-49.754	-50.9899	-51.333	-52.834	-50.234	-51.1502	1.10001		LH NP	2.956	2.087	2.511	2.918	2.417	2.518	2.5678	0.32648
1	-49.5632	-48.222	-47.0149	-46.673	-47.923	-46.244	-47.6067	1.21536		TLH NP	38.874	43.675	46.262	44.937	45.287	44.23	43.8775	2.6075
6	-48.2334	-49.2211	-48.7454	-47.692	-49.133	-48.234	-48.5432	0.59404
12	-48.3111	-46.6733	-47.4157	-47.467	-50.234	-49.72	-48.3035	1.40562		Supplementary Fig. 3e	Scavenged ClO- (mmol/mg)
24	-46.9832	-47.9877	-44.1292	-45.384	-47.234	-44.24	-45.993	1.63811			Replicate	Replicate	Replicate	Replicate	Replicate	Replicate	mean	s.d.
48	-45.2555	-47.0473	-45.8973	-44.0667	-44.244	-46.234	-45.4575	1.16376		LH NP	0.9475	0.9573	0.8978	1.034	0.976	0.891	0.9506	0.05291
72	-44.7564	-45.7855	-45.158	-48.2333	-46.982	-47.862	-46.4629	1.44466		TLH NP	3.3178	3.2087	3.0543	3.442	3.134	3.4245	3.2636	0.15765
	LH NP in serum (mV)
Time (h)	Replicate	Replicate	Replicate	Replicate	Replicate	Replicate	mean	s.d.		Supplementary Fig. 3f	Scavenged H2O2 (mmol/mg)
0	-45.7855	-47.7854	-45.4806	-46.3505	-45.92	-45.98	-46.217	0.8186			Replicate	Replicate	Replicate	Replicate	Replicate	Replicate	mean	s.d.
1	-44.4996	-44.8795	-46.0097	-45.1296	-46.09	-47.81	-45.7364	1.19429		LH NP	0.0539	0.0534	0.0499	0.0487	0.0527	0.0502	0.0515	0.00214
6	-46.784	-47.6754	-45.2596	-46.573	-47.133	-47.983	-46.9013	0.9633		TLH NP	2.6962	3.3344	3.0123	3.143	3.273	3.387	3.141	0.25681
12	-45.4981	-44.7842	-46.7823	-46.2688	-46.134	-45.13	-45.7662	0.75648
24	-43.8754	-45.0056	-46.0056	-44.219	-42.853	-42.824	-44.1304	1.24046
48	-43.7854	-42.7543	-43.8034	-43.773	-43.871	-44.113	-43.6834	0.4724
72	-41.6754	-43.6754	-41.8231	-43.3913	-44.245	-45.872	-43.447	1.57151
	TLH NP in PBS (mV)
Time (h)	Replicate	Replicate	Replicate	Replicate	Replicate	Replicate	mean	s.d.
0	-46.0322	-45.3244	-45.6435	-44.6667	-45.824	-44.245	-45.2893	0.69896
1	-48.0743	-46.9743	-46.0513	-48.24	-47.234	-47.83	-47.4007	0.82133
6	-45.0986	-43.8463	-44.7552	-44.14	-43.24	-45.244	-44.3874	0.78043
12	-44.075	-45.0897	-44.2354	-43.6882	-42.35	-45.245	-44.1139	1.05265
24	-44.5332	-42.6574	-41.9093	-43.34	-45.24	-44.24	-43.6533	1.2464
48	-41.433	-43.554	-41.013	-42.16	-42.45	-42.45	-42.1767	0.88926
72	-40.332	-42.456	-42.012	-42.2556	-43.145	-43.564	-42.2941	1.12194
	TLH NP in serum (mV)
Time (h)	Replicate	Replicate	Replicate	Replicate	Replicate	Replicate	mean	s.d.
0	-35.9873	-37.0973	-37.2155	-34.6667	-37.355	-35.892	-36.369	1.04788
1	-35.89	-36.87	-37.94	-34.9	-35.82	-36.23	-36.275	1.03674
6	-36.788	-35.874	-36.6379	-38.3333	-38.134	-36.724	-37.0819	0.95326
12	-36.8743	-35.7823	-35.8435	-37.1667	-37.134	-35.244	-36.3408	0.81952
24	-34.9087	-36.5463	-34.2449	-35.05	-35.924	-37.45	-35.6873	1.1827
48	-35.96	-35.77	-34.56	-35.89	-33.46	-35.53	-35.195	0.99243
72	-36.8987	-35.9843	-36.7169	-36.1134	-34.56	-35.244	-35.9196	0.88781

[truncated: 29 more sheets: Supplementary Fig.4, Supplementary Fig.5, Supplementary Fig.6, Supplementary Fig.7, Supplementary Fig.8, Supplementary Fig.9, Supplementary Fig.10, Supplementary Fig.12, Supplementary Fig.14, Supplementary Fig.15, Supplementary Fig.16, Supplementary Fig.18, Supplementary Fig.19, Supplementary Fig.20, Supplementary Fig.21, Supplementary Fig.22, Supplementary Fig.24, Supplementary Fig.25, Supplementary Fig.28, Supplementary Fig.29 …]
